# Supplementary material for: (E)-1-Methyl-4-styrylpyridinium iodide monohydrate
Source: Acta Crystallogr Sect E Struct Rep Online. 2009 Oct 10;65(Pt 11):o2676–7. doi: 10.1107/S1600536809040446 (PMC2971221; doi:10.1107/S1600536809040446)
Supplement: Supplementary file 2 [file e-65-o2676-Isup2.hkl]

# 
# h,k,l, Fc-squared, Fo-squared, sigma(Fo-squared) and status flag 
# 
data_I
_shelx_title ' pr7ohm in P2(1)/c  (100K)' 
_shelx_refln_list_code          4 
_shelx_F_calc_maximum      289.40 
_exptl_crystal_F_000       672.00 
_reflns_d_resolution_high  0.6196 
 
loop_ 
 _symmetry_equiv_pos_as_xyz 
 'x, y, z' 
 '-x, y+1/2, -z+1/2' 
 '-x, -y, -z' 
 'x, -y-1/2, z-1/2' 
 
_cell_length_a     7.3636 
_cell_length_b    10.5929 
_cell_length_c    18.2807 
_cell_angle_alpha  90.000 
_cell_angle_beta  106.770 
_cell_angle_gamma  90.000 
 
_shelx_F_squared_multiplier     1.000 
 
loop_ 
 _refln_index_h 
 _refln_index_k 
 _refln_index_l 
 _refln_F_squared_calc 
 _refln_F_squared_meas 
 _refln_F_squared_sigma 
 _refln_observed_status 
   1   0   0      153.08      120.81      3.48 o 
   2   0   0    25427.79    24533.64    463.80 o 
   3   0   0      126.20      128.53      3.72 o 
   4   0   0    17334.24    17148.70    133.80 o 
   5   0   0        1.88       20.47      2.48 o 
   6   0   0     2005.12     1972.30     33.81 o 
   7   0   0       12.80       28.83      9.56 o 
   8   0   0     1872.85     1897.05     65.76 o 
   9   0   0       16.06       33.98     12.67 o 
  10   0   0      328.02      341.48     30.64 o 
  11   0   0        8.41       26.43     13.89 o 
   1   1   0    10604.69    10688.45     73.66 o 
   2   1   0     2353.51     2481.29     18.92 o 
   3   1   0    15176.94    15045.91    114.12 o 
   4   1   0      382.13      413.34      5.92 o 
   5   1   0     7903.61     7988.06     54.52 o 
   6   1   0      821.69      858.50     13.90 o 
   7   1   0     2447.56     2533.37     42.93 o 
   8   1   0       68.07       81.39     10.47 o 
   9   1   0      608.07      629.48     26.56 o 
  10   1   0      113.89       95.13     14.01 o 
  11   1   0      149.49      161.87     17.78 o 
   0   2   0    13074.41    14063.58    135.29 o 
   1   2   0     2170.43     2160.62     15.41 o 
   2   2   0     1496.77     1505.77     10.81 o 
   3   2   0       35.44       25.98      1.00 o 
   4   2   0     5948.77     6036.90     44.39 o 
   5   2   0      296.17      292.94      5.27 o 
   6   2   0      574.48      593.11     11.58 o 
   7   2   0       70.70       82.33      9.11 o 
   8   2   0      652.34      718.35     26.54 o 
   9   2   0       17.60       43.38      9.76 o 
  10   2   0      394.86      455.83     83.08 o 
  11   2   0      105.04      115.33     23.33 o 
   1   3   0        8.16       -2.53      1.26 o 
   2   3   0      114.23      140.63      2.18 o 
   3   3   0       55.01       54.71      1.77 o 
   4   3   0        4.09        3.44      0.97 o 
   5   3   0       27.48       34.81      2.08 o 
   6   3   0       12.48       15.14      2.43 o 
   7   3   0       10.53       11.88      3.61 o 
   8   3   0       18.36       18.07      4.37 o 
   9   3   0       79.72       72.64      9.14 o 
  10   3   0       11.02       17.75     12.85 o 
  11   3   0       82.37       65.32     20.26 o 
   0   4   0     1021.18     1204.52     12.09 o 
   1   4   0       83.09       76.68      2.00 o 
   2   4   0     2687.49     2773.00     19.00 o 
   3   4   0     1789.77     1961.13     15.51 o 
   4   4   0     1390.09     1376.85     11.88 o 
   5   4   0      780.94      830.94      9.21 o 
   6   4   0      263.66      263.59      8.07 o 
   7   4   0      166.76      187.57     16.17 o 
   8   4   0      289.13      297.79     12.98 o 
   9   4   0      362.74      381.24     27.28 o 
  10   4   0       38.11       65.18     18.49 o 
  11   4   0       55.63       42.71     18.72 o 
   1   5   0    16309.62    17007.88     94.10 o 
   2   5   0     1214.90     1386.46     10.68 o 
   3   5   0     7305.68     7355.53     49.74 o 
   4   5   0     1509.81     1546.80     13.47 o 
   5   5   0     4594.13     4594.99     43.91 o 
   6   5   0       34.08       41.43      6.05 o 
   7   5   0     1213.45     1187.13     35.09 o 
   8   5   0      228.28      253.10     44.62 o 
   9   5   0      362.19      372.81     32.40 o 
  10   5   0       30.37       28.23     15.23 o 
   0   6   0    18516.27    17860.52    138.11 o 
   1   6   0        1.03        7.39      2.21 o 
   2   6   0    25049.30    25157.35    147.68 o 
   3   6   0       44.05       52.61      2.38 o 
   4   6   0     4163.52     4188.76     38.87 o 
   5   6   0      108.67      113.68      5.28 o 
   6   6   0     2537.58     2547.51     45.73 o 
   7   6   0      127.43      139.06     13.19 o 
   8   6   0     1672.56     1687.44     46.66 o 
   9   6   0      170.59      175.22     17.01 o 
  10   6   0      224.51      240.22     30.49 o 
   1   7   0     7664.72     7903.48     49.61 o 
   2   7   0        1.66       12.73      2.57 o 
   3   7   0     9273.35     9014.30     64.36 o 
   4   7   0      615.11      627.19     12.29 o 
   5   7   0     4256.99     4198.38     53.77 o 
   6   7   0       53.46       60.48      9.38 o 
   7   7   0     1662.19     1574.43     43.60 o 
   8   7   0        8.68        9.53      7.36 o 
   9   7   0      357.42      391.21     23.55 o 
  10   7   0        2.88        0.60     12.04 o 
   0   8   0     2862.98     2797.92     30.57 o 
   1   8   0        1.70        3.70      2.57 o 
   2   8   0     5836.44     5731.53     54.90 o 
   3   8   0      222.75      203.16      6.69 o 
   4   8   0      328.80      323.56      9.80 o 
   5   8   0        0.01       -3.77      3.53 o 
   6   8   0     1169.28     1160.58     21.95 o 
   7   8   0        0.20       -4.65      6.19 o 
   8   8   0      187.57      190.48     17.63 o 
   9   8   0       18.94       25.56     18.81 o 
  10   8   0      190.15      207.70     29.86 o 
   1   9   0       76.76      101.46     13.26 o 
   2   9   0       42.11       47.37      3.84 o 
   3   9   0      518.72      499.23     10.10 o 
   4   9   0      150.33      139.98      7.98 o 
   5   9   0      217.10      207.62      9.90 o 
   6   9   0      193.00      167.74     13.96 o 
   7   9   0      165.82      146.11     33.18 o 
   8   9   0        6.39       21.04      9.66 o 
   9   9   0        1.17        7.30      8.76 o 
   0  10   0     1057.17     1108.33     31.71 o 
   1  10   0      700.41      696.39     13.53 o 
   2  10   0      420.27      420.76     13.80 o 
   3  10   0      110.02      110.22      8.37 o 
   4  10   0      445.58      433.74     18.89 o 
   5  10   0      271.96      275.92     12.68 o 
   6  10   0      128.69      137.14      9.81 o 
   7  10   0       95.44       84.81     13.68 o 
   8  10   0        4.14       22.42     10.65 o 
   9  10   0      169.38      136.92     19.03 o 
   1  11   0     2549.72     2567.57     32.48 o 
   2  11   0      391.53      365.56     10.43 o 
   3  11   0     1954.27     1972.26     53.98 o 
   4  11   0       40.06       44.50      8.68 o 
   5  11   0     1150.16     1143.06     52.65 o 
   6  11   0      259.99      250.04     13.90 o 
   7  11   0      467.09      505.96     31.00 o 
   8  11   0       28.57       28.17     10.77 o 
   0  12   0     3983.62     3871.92     87.80 o 
   1  12   0        5.84        9.65      3.64 o 
   2  12   0     3156.35     3100.10     37.97 o 
   3  12   0       75.66       74.25      8.30 o 
   4  12   0     1416.13     1388.02     59.21 o 
   5  12   0      315.16      292.24     18.21 o 
   6  12   0      775.82      790.02     38.20 o 
   7  12   0      123.47      144.78      9.86 o 
   8  12   0      158.13      195.10     22.77 o 
   1  13   0     2787.73     2733.53     40.05 o 
   2  13   0       46.11       35.12      5.62 o 
   3  13   0     1573.45     1541.95     33.55 o 
   4  13   0        1.52       -1.60      7.14 o 
   5  13   0     1411.83     1397.61     40.13 o 
   6  13   0       55.77       75.59     12.29 o 
   7  13   0      462.81      490.15     19.21 o 
   0  14   0      910.54      870.35     66.42 o 
   1  14   0       13.13        9.84      4.80 o 
   2  14   0      689.64      672.81     16.47 o 
   3  14   0       17.31       19.12      7.37 o 
   4  14   0      444.12      416.74     50.83 o 
   5  14   0      106.63      126.66     14.27 o 
   6  14   0      361.74      346.79     20.15 o 
   1  15   0       26.94       20.59      5.77 o 
   2  15   0       31.60       30.79      5.51 o 
   3  15   0      126.38      109.01     11.05 o 
   4  15   0       42.85       39.53     10.87 o 
   5  15   0      423.90      459.17     24.05 o 
   0  16   0      111.91       99.72     20.22 o 
   1  16   0        1.06       -5.07      5.26 o 
   2  16   0      153.81      137.59     11.87 o 
   3  16   0       54.22       65.77      9.76 o 
   4  16   0      117.39      133.65     16.32 o 
   1  17   0      375.95      370.71     15.23 o 
 -11   1   1       67.29       68.28     19.95 o 
 -10   1   1       86.61       58.42     12.07 o 
  -9   1   1       52.62       65.64     10.82 o 
  -8   1   1      257.86      273.77     16.46 o 
  -7   1   1      194.42      198.96     10.25 o 
  -6   1   1     2774.47     2890.58     25.37 o 
  -5   1   1      374.64      364.66      6.43 o 
  -4   1   1     3289.10     3253.02     24.91 o 
  -3   1   1     4470.78     4532.61     36.39 o 
  -2   1   1     4188.50     4245.75     36.11 o 
  -1   1   1     1664.71     1606.82     13.83 o 
   0   1   1      146.32      135.66      6.70 o 
   1   1   1     1094.80     1367.84      9.21 o 
   2   1   1     7972.54     8225.86     52.79 o 
   3   1   1     1550.38     1605.13     16.68 o 
   4   1   1     2398.87     2427.42     20.92 o 
   5   1   1     1020.70     1083.37     11.48 o 
   6   1   1       71.88       78.56      6.55 o 
   7   1   1      553.89      503.86     20.55 o 
   8   1   1       14.73       12.46      6.85 o 
   9   1   1      518.26      520.85     24.79 o 
  10   1   1      137.93      128.37     15.51 o 
  11   1   1       66.31       91.81     23.03 o 
 -11   2   1      264.47      238.19     29.55 o 
 -10   2   1        6.39        9.86      7.97 o 
  -9   2   1      859.52      866.06     30.91 o 
  -8   2   1       73.30       79.33      8.30 o 
  -7   2   1     2017.68     2036.18     31.62 o 
  -6   2   1      611.98      606.02      9.25 o 
  -5   2   1     3071.24     3086.33     26.38 o 
  -4   2   1     2228.05     2228.10     18.70 o 
  -3   2   1     7895.94     7891.95     54.56 o 
  -2   2   1       56.17       98.13      1.70 o 
  -1   2   1    12214.62    12565.34     85.25 o 
   0   2   1    20521.36    20441.00    154.64 o 
   1   2   1    20592.85    20419.59    128.77 o 
   2   2   1    11099.60    11348.06     65.37 o 
   3   2   1     4919.72     4754.10     29.45 o 
   4   2   1    13107.88    13533.71     96.97 o 
   5   2   1     1434.92     1400.31     14.06 o 
   6   2   1     1952.03     1977.40     25.94 o 
   7   2   1      596.71      568.91     13.25 o 
   8   2   1      747.64      800.87     26.38 o 
   9   2   1        2.10       10.16     13.24 o 
  10   2   1      132.06      152.50     16.33 o 
  11   2   1       48.32       34.17     16.39 o 
 -11   3   1       19.48       27.69     16.24 o 
 -10   3   1      350.14      345.90     31.75 o 
  -9   3   1      121.90      111.03     19.54 o 
  -8   3   1     1454.26     1477.64     25.73 o 
  -7   3   1      271.61      279.21      8.22 o 
  -6   3   1     4850.01     4993.32     44.39 o 
  -5   3   1     2032.18     2061.15     17.55 o 
  -4   3   1     5160.18     5138.60     34.12 o 
  -3   3   1     7165.74     7326.86     48.11 o 
  -2   3   1    15809.95    16220.09     95.52 o 
  -1   3   1    10597.89    10887.56     75.93 o 
   0   3   1    20646.05    20882.49    146.12 o 
   1   3   1    13832.92    13706.54    103.31 o 
   2   3   1    11619.84    11997.72     69.14 o 
   3   3   1     7005.29     6847.07     41.66 o 
   4   3   1     3295.63     3179.72     22.17 o 
   5   3   1     8038.04     8101.53     63.35 o 
   6   3   1     1502.58     1509.87     20.37 o 
   7   3   1     3072.38     3152.10     43.14 o 
   8   3   1      293.35      290.45     12.38 o 
   9   3   1      579.09      612.86     22.99 o 
  10   3   1      127.16      140.51     24.51 o 
  11   3   1       50.26       69.97     20.94 o 
 -11   4   1      220.59      214.63     29.97 o 
 -10   4   1       18.19       22.17     13.08 o 
  -9   4   1      920.32      980.92     30.03 o 
  -8   4   1      248.43      251.18     16.49 o 
  -7   4   1     2263.79     2319.19     34.94 o 
  -6   4   1     1527.50     1471.54     21.31 o 
  -5   4   1     3992.91     4049.51     32.98 o 
  -4   4   1     3476.50     3612.14     24.63 o 
  -3   4   1     8584.86     8618.33     60.59 o 
  -2   4   1     6780.02     6812.60     41.70 o 
  -1   4   1    14905.52    14830.61     85.44 o 
   0   4   1     2306.69     2237.47     15.35 o 
   1   4   1    10394.19    10269.71     64.39 o 
   2   4   1     6217.61     6224.08     36.96 o 
   3   4   1     8011.96     8160.85     50.22 o 
   4   4   1     5967.75     6046.90     42.72 o 
   5   4   1     2082.75     2054.36     19.37 o 
   6   4   1      794.87      808.21     14.92 o 
   7   4   1      588.52      592.82     17.16 o 
   8   4   1      566.46      575.21     21.68 o 
   9   4   1      161.13      156.45     13.20 o 
  10   4   1      189.09      214.94     28.37 o 
 -10   5   1       50.46       65.50     19.31 o 
  -9   5   1       99.23      106.49     13.94 o 
  -8   5   1       60.83       97.62     16.19 o 
  -7   5   1      486.70      493.77     17.11 o 
  -6   5   1      855.79      867.28     22.02 o 
  -5   5   1      631.36      621.84     10.60 o 
  -4   5   1     3397.77     3358.28     25.07 o 
  -3   5   1     2217.32     2112.37     16.81 o 
  -2   5   1     1707.68     1600.78     13.31 o 
  -1   5   1     3915.17     4065.71     26.80 o 
   0   5   1     5102.71     5385.60     32.92 o 
   1   5   1     4332.08     4375.80     28.71 o 
   2   5   1     3886.03     3880.61     25.57 o 
   3   5   1      854.65      821.59      7.13 o 
   4   5   1     2787.84     2779.17     21.40 o 
   5   5   1     1136.70     1162.59     17.86 o 
   6   5   1      168.70      146.19      9.88 o 
   7   5   1      670.10      694.62     25.97 o 
   8   5   1      203.59      180.11     43.04 o 
   9   5   1      124.16       86.56     20.20 o 
  10   5   1       50.17       36.35     16.79 o 
 -10   6   1       59.35       51.08     18.30 o 
  -9   6   1        8.34       -0.11      7.13 o 
  -8   6   1       15.32       16.70     11.03 o 
  -7   6   1        4.67        7.50      6.07 o 
  -6   6   1      508.85      552.53     17.68 o 
  -5   6   1       43.68       46.45      3.55 o 
  -4   6   1      292.66      258.84      7.70 o 
  -3   6   1       27.55       36.35      2.11 o 
  -2   6   1       35.20       32.73      1.87 o 
  -1   6   1        0.29       11.58      2.28 o 
   0   6   1        3.17       21.81      1.25 o 
   1   6   1       10.21        8.85      1.53 o 
   2   6   1      732.92      775.69      7.81 o 
   3   6   1      145.89      149.62      3.55 o 
   4   6   1        1.99        5.26      2.42 o 
   5   6   1      152.57      150.39      6.56 o 
   6   6   1        0.25        2.26      6.48 o 
   7   6   1       57.71       54.73      9.96 o 
   8   6   1       14.11       11.15      8.53 o 
   9   6   1       33.00       31.36     14.84 o 
  10   6   1        0.12        6.41     13.10 o 
 -10   7   1       77.98       82.83     21.32 o 
  -9   7   1        1.13       14.98      8.98 o 
  -8   7   1      270.19      270.70     19.14 o 
  -7   7   1        1.37        1.12      6.10 o 
  -6   7   1      681.58      655.99     13.59 o 
  -5   7   1      385.08      384.08     10.16 o 
  -4   7   1     1834.55     1777.31     21.43 o 
  -3   7   1      508.81      496.61      8.52 o 
  -2   7   1     2569.13     2699.94     22.49 o 
  -1   7   1      283.67      272.05      5.11 o 
   0   7   1     2302.12     2380.79     15.88 o 
   1   7   1      460.16      490.44      6.17 o 
   2   7   1     1643.43     1517.21     13.26 o 
   3   7   1     1881.15     1930.79     19.13 o 
   4   7   1       19.67       22.65      3.03 o 
   5   7   1      657.53      652.78     15.29 o 
   6   7   1        2.44        2.14      3.01 o 
   7   7   1      258.42      227.35     17.02 o 
   8   7   1      158.76      135.13     15.34 o 
   9   7   1      101.91      111.66     22.65 o 
  10   7   1        1.04       -3.54     13.34 o 
 -10   8   1      100.70       93.55     22.60 o 
  -9   8   1      473.15      466.56     25.89 o 
  -8   8   1        1.04        9.15     11.93 o 
  -7   8   1     1006.40     1003.70     39.79 o 
  -6   8   1       57.44       62.12      6.88 o 
  -5   8   1     2053.53     2076.63     32.44 o 
  -4   8   1      696.43      667.72     14.10 o 
  -3   8   1      599.38      648.14     10.62 o 
  -2   8   1     1663.59     1718.89     15.40 o 
  -1   8   1     3628.46     3676.24     30.39 o 
   0   8   1     3666.75     3728.33     27.31 o 
   1   8   1     1192.36     1243.86     12.89 o 
   2   8   1     7590.38     7410.09     50.58 o 
   3   8   1     3125.98     3180.60     29.72 o 
   4   8   1     2730.72     2773.96     36.00 o 
   5   8   1      795.70      812.28     18.12 o 
   6   8   1     2027.14     2085.77     40.61 o 
   7   8   1      225.97      260.76     18.97 o 
   8   8   1      642.55      641.49     49.69 o 
   9   8   1       32.18       27.69     16.21 o 
  -9   9   1       61.37       41.56     11.76 o 
  -8   9   1     1238.95     1210.26     77.21 o 
  -7   9   1       74.63       91.96     28.00 o 
  -6   9   1     1768.48     1748.30     32.93 o 
  -5   9   1      779.90      754.49     31.80 o 
  -4   9   1     4331.49     4193.66     55.05 o 
  -3   9   1     1485.06     1468.35     18.76 o 
  -2   9   1     3608.69     3637.41     37.51 o 
  -1   9   1     3542.41     3414.76     36.15 o 
   0   9   1     4380.66     4272.62     41.80 o 
   1   9   1      865.97      873.17     13.97 o 
   2   9   1     2785.30     2797.23     26.24 o 
   3   9   1     3766.65     3776.88     36.42 o 
   4   9   1     1160.27     1196.60     23.02 o 
   5   9   1     2030.75     1999.71     46.67 o 
   6   9   1      208.63      211.31     11.01 o 
   7   9   1     1480.20     1524.79     60.25 o 
   8   9   1      168.24      158.94     17.03 o 
   9   9   1      352.83      345.13     23.92 o 
  -9  10   1      311.50      323.62     23.92 o 
  -8  10   1      173.03      184.64     21.12 o 
  -7  10   1      222.83      231.32     18.68 o 
  -6  10   1      757.51      811.12     21.59 o 
  -5  10   1     1355.54     1360.58     36.00 o 
  -4  10   1     1287.15     1279.72     34.01 o 
  -3  10   1     2674.78     2646.53     44.24 o 
  -2  10   1     2339.27     2278.06     28.71 o 
  -1  10   1     5362.40     5026.05     53.48 o 
   0  10   1     1929.76     1956.50     29.48 o 
   1  10   1     4761.24     4521.70     53.28 o 
   2  10   1     3435.61     3288.22     37.87 o 
   3  10   1     2151.08     2167.41     29.28 o 
   4  10   1     1308.10     1253.06     33.78 o 
   5  10   1      939.79      942.96     23.93 o 
   6  10   1     1235.36     1203.13     27.62 o 
   7  10   1      432.57      414.78     26.91 o 
   8  10   1        3.58      -11.12      7.82 o 
   9  10   1       63.88       87.46     16.64 o 
  -8  11   1      336.80      314.90     23.11 o 
  -7  11   1      263.47      254.19     20.09 o 
  -6  11   1      434.39      440.50     35.22 o 
  -5  11   1      360.92      388.04     18.80 o 
  -4  11   1      843.41      820.27     27.42 o 
  -3  11   1      508.40      499.67     17.33 o 
  -2  11   1      914.86      900.70     16.09 o 
  -1  11   1     1085.15     1045.55     17.90 o 
   0  11   1     1197.13     1166.90     28.49 o 
   1  11   1      578.94      574.91     12.75 o 
   2  11   1      831.62      871.00     15.83 o 
   3  11   1      230.61      228.52     19.09 o 
   4  11   1      787.37      774.35     33.40 o 
   5  11   1       27.80       23.53      6.30 o 
   6  11   1      347.40      366.86     15.44 o 
   7  11   1      323.59      336.25     34.13 o 
   8  11   1       36.74       45.32     12.57 o 
  -8  12   1      157.98      158.58     18.73 o 
  -7  12   1        0.71       -1.91      4.68 o 
  -6  12   1       77.17       73.12     10.34 o 
  -5  12   1        3.27        1.66      6.53 o 
  -4  12   1      207.81      191.50     14.77 o 
  -3  12   1        5.37        0.12      5.68 o 
  -2  12   1       31.86       26.87      4.35 o 
  -1  12   1       48.25       54.57      5.23 o 
   0  12   1       69.53       73.63      6.40 o 
   1  12   1        7.63        7.43      3.58 o 
   2  12   1      286.00      263.15     10.66 o 
   3  12   1       40.68       28.74      6.88 o 
   4  12   1        0.26       -2.91      6.13 o 
   5  12   1      336.04      313.34     18.36 o 
   6  12   1       13.72        2.50     11.59 o 
   7  12   1      227.69      235.07     13.78 o 
  -7  13   1       18.81       33.49      8.21 o 
  -6  13   1      324.94      326.57     18.81 o 
  -5  13   1       21.50        2.35      7.66 o 
  -4  13   1      110.71      131.68     22.67 o 
  -3  13   1       37.58       34.60      7.07 o 
  -2  13   1      428.37      452.44     20.68 o 
  -1  13   1       20.93       32.18      5.31 o 
   0  13   1      319.74      322.63     13.05 o 
   1  13   1      284.46      306.94     13.82 o 
   2  13   1        1.32        0.91      4.09 o 
   3  13   1      387.12      332.58     15.18 o 
   4  13   1       73.22       85.31     11.93 o 
   5  13   1      102.65       83.69     11.92 o 
   6  13   1       22.95       32.26     10.17 o 
   7  13   1      139.49      136.99     14.29 o 
  -6  14   1        4.16        5.35      7.74 o 
  -5  14   1      570.51      532.59     24.83 o 
  -4  14   1        0.52        0.51      7.59 o 
  -3  14   1      588.37      597.35     20.69 o 
  -2  14   1      302.55      328.78     11.63 o 
  -1  14   1       66.87       57.53      6.74 o 
   0  14   1      648.46      641.31     17.07 o 
   1  14   1      675.10      651.85     17.08 o 
   2  14   1      613.56      611.71     15.79 o 
   3  14   1      336.06      362.31     26.92 o 
   4  14   1      821.43      875.58     32.17 o 
   5  14   1      101.86      107.10     18.25 o 
   6  14   1      395.17      401.16     21.29 o 
  -5  15   1       29.05       24.72      9.86 o 
  -4  15   1      648.23      610.32     27.27 o 
  -3  15   1      343.66      332.79     16.33 o 
  -2  15   1      970.22     1008.35     20.71 o 
  -1  15   1      172.46      164.92      9.66 o 
   0  15   1      883.67      901.97     21.10 o 
   1  15   1      896.97      886.46     23.24 o 
   2  15   1      493.52      505.24     18.68 o 
   3  15   1      661.68      685.07     22.86 o 
   4  15   1      162.72      174.35     20.29 o 
   5  15   1      950.34     1025.06     47.72 o 
  -4  16   1      356.85      350.97     23.91 o 
  -3  16   1      654.04      686.52     23.71 o 
  -2  16   1      449.58      484.15     19.44 o 
  -1  16   1      602.71      606.48     17.30 o 
   0  16   1      436.69      416.05     14.69 o 
   1  16   1      661.32      687.58     20.45 o 
   2  16   1      282.76      242.12     14.75 o 
   3  16   1      190.47      182.54     13.56 o 
  -1  17   1      173.29      176.49     11.31 o 
   0  17   1      175.33      179.91     11.95 o 
   1  17   1      188.95      199.85     13.47 o 
 -11   0   2      232.52      257.53     29.29 o 
 -10   0   2       56.77       55.96     16.00 o 
  -9   0   2      971.49      921.57     45.32 o 
  -8   0   2     1180.31     1175.71     48.39 o 
  -7   0   2     3781.98     3667.86     89.81 o 
  -6   0   2      471.26      488.59     10.41 o 
  -5   0   2     8092.55     7939.49     87.10 o 
  -4   0   2     2612.06     2732.89     32.01 o 
  -3   0   2    14804.11    14265.45    160.13 o 
  -2   0   2     5180.70     5308.05     73.63 o 
  -1   0   2    13492.96    13811.46    335.58 o 
   0   0   2     1444.38     1414.72     34.39 o 
   1   0   2    41024.59    38431.78    507.89 o 
   2   0   2      210.51      229.34      4.32 o 
   3   0   2    16645.45    16542.99    171.40 o 
   4   0   2      524.15      613.02     11.97 o 
   5   0   2     7531.37     7828.55     77.15 o 
   6   0   2       92.30      137.79     15.07 o 
   7   0   2     3063.56     3067.80     88.50 o 
   8   0   2      447.36      473.42     31.56 o 
   9   0   2      282.57      271.86     27.29 o 
  10   0   2       76.16       77.57     18.79 o 
  11   0   2      229.05      288.42     31.88 o 
 -11   1   2       74.23       84.52     14.46 o 
 -10   1   2      257.43      255.91     18.99 o 
  -9   1   2       90.63      106.48     12.54 o 
  -8   1   2      393.97      373.71     14.62 o 
  -7   1   2      435.61      462.54      9.77 o 
  -6   1   2     6757.73     6871.93     59.95 o 
  -5   1   2      936.00      992.83      9.93 o 
  -4   1   2     9569.39     9448.55     78.54 o 
  -3   1   2     3382.63     3521.46     31.21 o 
  -2   1   2    83753.33    73147.84    694.08 o 
  -1   1   2      388.80      463.26      5.98 o 
   0   1   2     1565.87     1805.84     15.27 o 
   1   1   2     1922.37     1891.58     13.63 o 
   2   1   2    19901.39    19669.46    129.42 o 
   3   1   2      218.98      241.20      3.11 o 
   4   1   2     4790.76     4620.45     36.18 o 
   5   1   2        0.19       14.46      1.70 o 
   6   1   2     4891.97     5064.55     82.71 o 
   7   1   2       11.42       24.81      4.13 o 
   8   1   2     1033.58      983.59     32.51 o 
   9   1   2      281.92      288.93     24.60 o 
  10   1   2      155.15      147.05     16.36 o 
  11   1   2       15.59       33.22     16.93 o 
 -11   2   2       11.38        3.49     11.68 o 
 -10   2   2        8.30       14.49     10.28 o 
  -9   2   2      153.01      135.26     13.54 o 
  -8   2   2      241.85      236.94     12.17 o 
  -7   2   2      506.70      494.06     13.06 o 
  -6   2   2      135.54      162.10      6.29 o 
  -5   2   2      603.09      579.11      7.60 o 
  -4   2   2      119.61      155.17      3.66 o 
  -3   2   2     2404.48     2262.44     25.41 o 
  -2   2   2    14973.55    15119.71     99.21 o 
  -1   2   2     7864.50     8019.02     63.28 o 
   0   2   2     2375.66     2357.09     21.12 o 
   1   2   2    17677.86    17463.72    104.83 o 
   2   2   2       31.62       32.57      1.37 o 
   3   2   2    12025.16    12309.76     74.70 o 
   4   2   2       14.60       18.07      1.64 o 
   5   2   2     3386.84     3479.73     30.11 o 
   6   2   2        3.48        4.21      2.84 o 
   7   2   2     1019.35      998.96     23.28 o 
   8   2   2        5.50        9.64      4.76 o 
   9   2   2      859.86      877.56     23.59 o 
  10   2   2      114.74      109.73     14.95 o 
  11   2   2       78.84       55.39     20.09 o 
 -11   3   2       38.67       49.53     17.53 o 
 -10   3   2       10.49        0.03     10.69 o 
  -9   3   2        3.32        0.14      8.33 o 
  -8   3   2       61.59       73.92      8.17 o 
  -7   3   2       25.97       25.19      3.35 o 
  -6   3   2       33.63       43.59      5.13 o 
  -5   3   2      265.92      300.44      4.95 o 
  -4   3   2        3.03        7.33      1.12 o 
  -3   3   2      979.78     1120.92      9.14 o 
  -2   3   2       69.05       64.51      1.80 o 
  -1   3   2       61.35       50.37      1.65 o 
   0   3   2       42.42       41.03      2.40 o 
   1   3   2      256.70      281.22      3.06 o 
   2   3   2      630.16      617.38      5.43 o 
   3   3   2        0.61       -0.92      0.82 o 
   4   3   2       48.51       65.97      2.14 o 
   5   3   2        0.15        0.45      1.79 o 
   6   3   2       20.42       18.77      3.05 o 
   7   3   2       45.17       53.48      5.45 o 
   8   3   2       33.71       39.29      6.32 o 
   9   3   2        7.79       14.86      6.87 o 
  10   3   2      131.45      138.99     24.77 o 
 -11   4   2       47.04       32.93     17.19 o 
 -10   4   2      100.06      105.88     21.52 o 
  -9   4   2       33.45       31.66      6.32 o 
  -8   4   2       27.47       22.93      5.23 o 
  -7   4   2      238.46      241.35      9.03 o 
  -6   4   2     1413.83     1468.33     21.12 o 
  -5   4   2      657.56      668.30      9.90 o 
  -4   4   2        5.05       12.24      1.61 o 
  -3   4   2     1808.27     1855.81     14.76 o 
  -2   4   2        6.72       15.34      1.56 o 
  -1   4   2     5713.75     5853.73     36.62 o 
   0   4   2     2557.41     2650.88     17.12 o 
   1   4   2     6276.59     6371.83     41.43 o 
   2   4   2      289.32      317.56      3.72 o 
   3   4   2     5323.10     5385.69     33.27 o 
   4   4   2        1.02        6.90      1.31 o 
   5   4   2     1519.30     1545.50     18.58 o 
   6   4   2      267.92      283.16     12.72 o 
   7   4   2      875.59      925.02     27.05 o 
   8   4   2        1.47        7.25      6.37 o 
   9   4   2       35.83       46.56     15.20 o 
  10   4   2       32.04       12.13     13.31 o 
 -11   5   2       82.19      103.25     22.66 o 
 -10   5   2      147.54      121.50     22.83 o 
  -9   5   2      107.44      123.80     14.36 o 
  -8   5   2      210.87      216.51     16.16 o 
  -7   5   2      499.12      518.39     17.49 o 
  -6   5   2     1966.46     1964.17     54.88 o 
  -5   5   2      342.60      368.02      5.60 o 
  -4   5   2     7186.60     7061.91     49.56 o 
  -3   5   2     1062.90     1115.87     10.64 o 
  -2   5   2     7787.89     7651.64     46.70 o 
  -1   5   2      967.33     1063.15      8.34 o 
   0   5   2    18732.43    19558.49    107.03 o 
   1   5   2       35.45       46.89      1.68 o 
   2   5   2     7792.46     7830.40     45.33 o 
   3   5   2       15.43       31.50      2.01 o 
   4   5   2     5441.71     5467.00     46.89 o 
   5   5   2      116.84      145.14      8.94 o 
   6   5   2     4361.42     4316.88     81.06 o 
   7   5   2      635.20      653.62     25.35 o 
   8   5   2      710.58      709.12     41.93 o 
   9   5   2       94.36       93.01     20.99 o 
  10   5   2      244.33      248.02     30.96 o 
 -10   6   2      165.10      164.46     25.76 o 
  -9   6   2      593.55      573.09     47.76 o 
  -8   6   2      393.53      362.82     20.51 o 
  -7   6   2     2449.30     2413.39     55.69 o 
  -6   6   2     2328.88     2354.68     66.47 o 
  -5   6   2     7040.59     6926.63     67.67 o 
  -4   6   2      729.07      797.68     10.63 o 
  -3   6   2     9923.08     9930.24     75.07 o 
  -2   6   2      980.96      968.23      9.90 o 
  -1   6   2    14000.41    14273.72     82.61 o 
   0   6   2      329.80      295.94      3.82 o 
   1   6   2     9028.04     8747.52     52.44 o 
   2   6   2        3.59        9.91      2.02 o 
   3   6   2     9171.50     9443.79     55.06 o 
   4   6   2       38.31       54.64      3.65 o 
   5   6   2     4654.41     4457.78     51.32 o 
   6   6   2       32.53       54.22      9.18 o 
   7   6   2     1316.58     1382.19     39.63 o 
   8   6   2       69.58       79.58     12.33 o 
   9   6   2      603.26      635.89     43.53 o 
  10   6   2       87.81      133.55     25.66 o 
 -10   7   2      268.29      282.54     22.16 o 
  -9   7   2       39.94       53.17     12.22 o 
  -8   7   2      521.18      509.17     24.52 o 
  -7   7   2       61.17       52.73      9.96 o 
  -6   7   2     1098.65     1100.04     18.62 o 
  -5   7   2      227.65      231.85      9.05 o 
  -4   7   2    12335.13    12242.77    122.81 o 
  -3   7   2      524.69      525.59      8.79 o 
  -2   7   2     7983.05     7665.00     53.63 o 
  -1   7   2      242.95      251.06      3.99 o 
   0   7   2    14453.27    14643.29     79.15 o 
   1   7   2      127.39      119.19      4.03 o 
   2   7   2     3742.60     3719.90     27.67 o 
   3   7   2       24.87       43.27      3.92 o 
   4   7   2     7713.88     7727.96     72.10 o 
   5   7   2        3.89        6.00      3.65 o 
   6   7   2     2222.89     2186.06     36.43 o 
   7   7   2       32.72       40.34      9.30 o 
   8   7   2      758.67      789.53     31.41 o 
   9   7   2        1.22       -7.65     11.28 o 
  10   7   2      190.26      184.29     29.33 o 
 -10   8   2        0.71        5.63      9.09 o 
  -9   8   2      451.98      423.70     55.31 o 
  -8   8   2       10.55       12.41      7.98 o 
  -7   8   2      689.64      673.56     50.26 o 
  -6   8   2       29.86       23.31      4.88 o 
  -5   8   2     1224.02     1250.91     22.99 o 
  -4   8   2       41.39       57.72      5.87 o 
  -3   8   2      452.13      504.19     10.72 o 
  -2   8   2        4.03        2.90      1.59 o 
  -1   8   2     3616.83     3583.58     29.72 o 
   0   8   2       26.84       23.91      1.97 o 
   1   8   2     8540.97     8293.66     72.49 o 
   2   8   2       12.50        8.23      1.75 o 
   3   8   2     3051.90     3017.64     28.90 o 
   4   8   2      112.38      115.25      6.68 o 
   5   8   2     1475.54     1465.14     26.23 o 
   6   8   2       52.87       46.07      8.40 o 
   7   8   2      428.93      456.09     69.36 o 
   8   8   2       35.08       16.89      9.59 o 
   9   8   2      288.49      244.05     30.27 o 
  -9   9   2       20.31        2.00     12.73 o 
  -8   9   2       86.54       94.54     14.17 o 
  -7   9   2       91.56      101.40     13.48 o 
  -6   9   2       62.08       66.11      6.88 o 
  -5   9   2        0.66       -1.30      3.65 o 
  -4   9   2      323.68      312.61      9.71 o 
  -3   9   2      294.95      292.37      8.41 o 
  -2   9   2       39.47       40.84      3.26 o 
  -1   9   2       96.67       99.95      5.23 o 
   0   9   2      581.34      527.04     11.82 o 
   1   9   2      206.58      171.73      6.47 o 
   2   9   2      207.33      211.01      5.78 o 
   3   9   2       58.36       63.63      3.36 o 
   4   9   2      142.82      157.21      9.40 o 
   5   9   2      170.50      185.34     14.83 o 
   6   9   2       23.34       24.55      5.72 o 
   7   9   2      105.60      127.82     32.91 o 
   8   9   2      148.36      150.63     16.91 o 
   9   9   2       40.89       34.88     12.20 o 
  -9  10   2        0.15       -3.90     12.06 o 
  -8  10   2      333.20      330.97     22.28 o 
  -7  10   2       80.42       83.63     13.06 o 
  -6  10   2      203.99      194.91     11.93 o 
  -5  10   2      183.58      165.52     11.57 o 
  -4  10   2      624.69      560.10     47.96 o 
  -3  10   2      473.91      469.45     19.10 o 
  -2  10   2       68.08       72.73      4.85 o 
  -1  10   2     1148.06     1141.97     18.18 o 
   0  10   2        1.56        0.08      2.65 o 
   1  10   2      480.86      479.32     10.90 o 
   2  10   2       31.67       32.41      4.57 o 
   3  10   2      612.08      632.52     12.66 o 
   4  10   2       75.85       73.70     19.72 o 
   5  10   2      308.08      298.85     13.43 o 
   6  10   2        4.56        5.86      5.34 o 
   7  10   2      332.65      390.11     22.96 o 
   8  10   2      376.77      377.03     23.83 o 
  -8  11   2      220.24      224.95     28.80 o 
  -7  11   2      473.26      506.73     31.70 o 
  -6  11   2      569.65      568.71     18.47 o 
  -5  11   2      399.89      396.50     18.91 o 
  -4  11   2     1436.68     1453.56     38.20 o 
  -3  11   2      149.94      144.63      8.31 o 
  -2  11   2     2568.06     2557.01     32.11 o 
  -1  11   2       22.45       23.54      3.97 o 
   0  11   2     2712.04     2611.21     36.93 o 
   1  11   2      107.45       89.80      5.80 o 
   2  11   2     1984.09     1966.09     29.65 o 
   3  11   2       69.57       68.74      4.47 o 
   4  11   2     1385.88     1422.80     38.06 o 
   5  11   2       21.90       22.42      6.36 o 
   6  11   2      567.69      615.70     23.12 o 
   7  11   2      283.09      290.20     12.18 o 
   8  11   2      672.26      687.98     32.34 o 
  -8  12   2      265.87      300.95     23.08 o 
  -7  12   2      456.99      457.82     40.19 o 
  -6  12   2      123.09      124.49     12.11 o 
  -5  12   2     1132.37     1087.66     33.37 o 
  -4  12   2      695.22      680.94     25.86 o 
  -3  12   2     2888.66     2852.42     57.74 o 
  -2  12   2      104.43       98.59      6.13 o 
  -1  12   2     2425.31     2401.27     31.88 o 
   0  12   2        6.96        3.37      3.74 o 
   1  12   2     3035.00     2987.23     37.30 o 
   2  12   2       79.38       69.81      6.10 o 
   3  12   2     3157.76     3099.25     55.66 o 
   4  12   2       71.81       65.65     18.42 o 
   5  12   2     1524.70     1562.72     41.94 o 
   6  12   2       15.72        7.43      7.46 o 
   7  12   2      638.24      654.74     21.75 o 
  -7  13   2        2.20        8.71      6.90 o 
  -6  13   2      541.58      504.46     25.79 o 
  -5  13   2       17.71       14.05      7.99 o 
  -4  13   2     1639.08     1624.27     43.65 o 
  -3  13   2       30.74       34.77      7.50 o 
  -2  13   2     2320.02     2355.29     31.86 o 
  -1  13   2      289.86      268.07      9.83 o 
   0  13   2     2230.52     2176.87     34.32 o 
   1  13   2        2.36        1.15      4.07 o 
   2  13   2     1883.84     1889.29     30.31 o 
   3  13   2        6.58       -1.17      5.05 o 
   4  13   2     1609.77     1593.33     64.93 o 
   5  13   2        0.01       -8.36      6.61 o 
   6  13   2      848.44      892.33     54.15 o 
   7  13   2        0.62        4.70      6.39 o 
  -6  14   2       18.24       19.16      8.56 o 
  -5  14   2      365.54      384.14     29.55 o 
  -4  14   2        2.53       -5.94      6.92 o 
  -3  14   2      697.19      706.56     31.79 o 
  -2  14   2        6.24        5.80      4.02 o 
  -1  14   2      915.99      895.08     20.26 o 
   0  14   2       28.94       38.79      6.13 o 
   1  14   2      858.66      849.30     22.24 o 
   2  14   2       58.06       50.59      7.87 o 
   3  14   2      555.07      535.93     19.61 o 
   4  14   2       51.37       67.65     11.81 o 
   5  14   2       64.01       68.73     11.78 o 
   6  14   2       75.70       75.31     19.47 o 
  -5  15   2       28.38       21.31     10.05 o 
  -4  15   2       62.81       74.51     12.63 o 
  -3  15   2       11.41        8.37      6.33 o 
  -2  15   2       66.95       70.11      6.50 o 
  -1  15   2       37.65       47.56      6.67 o 
   0  15   2       23.64       32.30      9.79 o 
   1  15   2        2.20       -2.88      5.22 o 
   2  15   2      128.13      116.01      7.96 o 
   3  15   2       19.55        8.71      8.62 o 
   4  15   2       23.68       23.69     10.10 o 
   5  15   2        0.65       20.40      8.93 o 
  -4  16   2      118.03      111.15     22.71 o 
  -3  16   2      104.41       98.02     11.04 o 
  -2  16   2       30.49       21.59      8.80 o 
  -1  16   2       46.75       38.95      6.61 o 
   0  16   2        0.39        2.97      6.42 o 
   1  16   2       37.47       46.32     10.82 o 
   2  16   2       72.40       72.33      6.69 o 
   3  16   2        0.70        9.68      6.89 o 
  -1  17   2       94.36      103.73      9.37 o 
   0  17   2      463.34      466.05     17.55 o 
 -11   1   3       76.07       65.95     22.57 o 
 -10   1   3       10.67        4.39     12.20 o 
  -9   1   3      239.31      256.70     22.31 o 
  -8   1   3       11.75       17.09      5.21 o 
  -7   1   3      435.34      444.08     11.45 o 
  -6   1   3       13.76       23.19      2.09 o 
  -5   1   3     2100.21     2114.98     22.32 o 
  -4   1   3      114.35      141.53      3.76 o 
  -3   1   3     3079.43     2947.49     28.05 o 
  -2   1   3    18161.01    18634.97    227.59 o 
  -1   1   3     7209.67     7661.39    102.64 o 
   0   1   3     2460.66     2682.04     19.54 o 
   1   1   3     2474.14     2658.82     18.78 o 
   2   1   3     3618.29     3705.15     25.59 o 
   3   1   3      629.34      637.26      5.96 o 
   4   1   3     1064.29     1023.35     10.06 o 
   5   1   3      645.92      666.10      9.06 o 
   6   1   3      905.18      935.97     29.16 o 
   7   1   3      245.96      224.49     12.28 o 
   8   1   3      156.67      177.51     11.29 o 
   9   1   3      295.48      292.67     23.23 o 
  10   1   3      207.79      221.91     19.49 o 
 -11   2   3       27.91       17.52     14.28 o 
 -10   2   3      298.66      311.40     19.95 o 
  -9   2   3       30.30       39.34      9.01 o 
  -8   2   3     1477.38     1465.69     31.57 o 
  -7   2   3      207.95      219.32      7.64 o 
  -6   2   3     2609.37     2526.03     29.86 o 
  -5   2   3     1725.62     1764.81     19.39 o 
  -4   2   3     8902.02     8779.28     72.94 o 
  -3   2   3     1179.83     1060.18     10.65 o 
  -2   2   3    19138.27    19131.58    134.44 o 
  -1   2   3     3180.81     3052.93     32.07 o 
   0   2   3    21998.51    21687.72    176.93 o 
   1   2   3     8096.03     8570.78     52.79 o 
   2   2   3    10035.85    10225.39     62.82 o 
   3   2   3     8494.94     8829.76     56.46 o 
   4   2   3     4337.71     4331.97     28.87 o 
   5   2   3     3477.53     3563.61     35.13 o 
   6   2   3     1591.57     1584.45     28.53 o 
   7   2   3     1783.67     1844.30     34.01 o 
   8   2   3      735.43      726.47     20.26 o 
   9   2   3      120.27      137.71     12.84 o 
  10   2   3        2.09       13.95      9.35 o 
 -11   3   3      321.04      310.44     32.73 o 
 -10   3   3       13.94        5.18     10.87 o 
  -9   3   3      658.03      677.07     21.56 o 
  -8   3   3      115.99      128.06     12.62 o 
  -7   3   3     2094.44     2042.64     36.15 o 
  -6   3   3      834.20      875.25     11.31 o 
  -5   3   3     5738.36     5764.19     47.30 o 
  -4   3   3      364.54      302.27      6.61 o 
  -3   3   3    16275.26    16072.10    100.41 o 
  -2   3   3     8817.82     8771.57     61.01 o 
  -1   3   3    24146.53    24042.33    171.80 o 
   0   3   3    16864.47    16738.49    112.58 o 
   1   3   3    22423.58    22248.82    125.85 o 
   2   3   3    19126.75    19786.70    115.04 o 
   3   3   3     8242.81     8060.69     48.71 o 
   4   3   3      771.96      732.49      8.02 o 
   5   3   3     3954.01     3935.08     38.46 o 
   6   3   3     1978.55     2033.81     30.44 o 
   7   3   3      575.31      612.10     17.48 o 
   8   3   3     1147.86     1206.89     27.84 o 
   9   3   3       88.46       88.22     10.96 o 
  10   3   3      888.56      898.19     52.83 o 
 -11   4   3        8.73        1.52     10.64 o 
 -10   4   3      350.77      290.63     30.48 o 
  -9   4   3       48.42       52.55     10.51 o 
  -8   4   3     1074.35     1063.71     24.82 o 
  -7   4   3      176.42      180.57      8.53 o 
  -6   4   3     4804.00     4700.52     47.57 o 
  -5   4   3      882.09      908.79     18.15 o 
  -4   4   3    12334.12    12600.76     76.74 o 
  -3   4   3     1845.57     1872.75     17.68 o 
  -2   4   3    15394.45    15697.81     98.02 o 
  -1   4   3     4585.88     4705.89     27.96 o 
   0   4   3     9111.91     9215.01     60.48 o 
   1   4   3     1438.01     1344.23      9.70 o 
   2   4   3     4728.43     4696.33     27.87 o 
   3   4   3     7224.71     7507.93     47.75 o 
   4   4   3     3102.58     3127.82     23.80 o 
   5   4   3     3261.15     3216.18     28.26 o 
   6   4   3     1428.80     1400.74     24.00 o 
   7   4   3      455.48      503.31     17.73 o 
   8   4   3      522.86      486.69     21.08 o 
   9   4   3      370.64      345.53     33.13 o 
  10   4   3      281.50      226.21     29.20 o 
 -11   5   3       82.75       88.36     21.53 o 
 -10   5   3       17.44       28.66     14.58 o 
  -9   5   3      331.93      351.77     25.48 o 
  -8   5   3      333.51      296.24     17.90 o 
  -7   5   3      528.85      545.64     21.58 o 
  -6   5   3       49.35       41.77      5.82 o 
  -5   5   3      529.67      502.41      9.93 o 
  -4   5   3      646.66      682.03      8.07 o 
  -3   5   3     2479.24     2398.12     20.99 o 
  -2   5   3      577.62      493.70      4.82 o 
  -1   5   3     2378.16     2313.18     15.16 o 
   0   5   3     4192.51     4600.60     28.33 o 
   1   5   3     4172.61     4298.28     39.70 o 
   2   5   3     1562.61     1597.79     12.29 o 
   3   5   3     1614.96     1693.72     12.85 o 
   4   5   3      700.61      671.82     12.37 o 
   5   5   3      644.16      671.10     14.23 o 
   6   5   3     1128.40     1109.23     32.33 o 
   7   5   3      505.58      532.18     23.22 o 
   8   5   3      344.04      363.15     31.76 o 
   9   5   3      133.06      135.53     24.08 o 
  10   5   3       87.52       97.88     22.62 o 
 -10   6   3       18.67        3.88      7.59 o 
  -9   6   3       70.77       67.91     12.34 o 
  -8   6   3        3.01        4.15      6.62 o 
  -7   6   3       60.34       60.17      9.95 o 
  -6   6   3        0.22        5.87      6.23 o 
  -5   6   3     2141.89     2122.00     27.31 o 
  -4   6   3      130.08      154.96      4.78 o 
  -3   6   3      383.24      419.83      5.52 o 
  -2   6   3      170.80      189.48      3.21 o 
  -1   6   3      262.84      262.36      3.75 o 
   0   6   3     1209.14     1243.84      9.75 o 
   1   6   3       43.00       69.37      1.83 o 
   2   6   3     1280.12     1225.13     10.22 o 
   3   6   3        0.14        7.98      1.41 o 
   4   6   3      322.56      300.71      8.72 o 
   5   6   3        4.69        0.64      2.87 o 
   6   6   3      410.65      390.93     10.61 o 
   7   6   3       65.62       60.74     13.11 o 
   8   6   3       28.61       35.38     15.67 o 
   9   6   3       36.11       29.83     16.63 o 
  10   6   3        7.78       22.47     15.64 o 
 -10   7   3       41.87       38.08     26.58 o 
  -9   7   3      182.44      167.22     21.64 o 
  -8   7   3      100.51       93.59     12.66 o 
  -7   7   3      471.96      502.22     23.11 o 
  -6   7   3       55.56       77.48     10.11 o 
  -5   7   3      142.72      160.08      7.81 o 
  -4   7   3        7.50       11.45      3.19 o 
  -3   7   3     2181.28     2256.46     23.48 o 
  -2   7   3      137.27      121.62      3.42 o 
  -1   7   3     2050.98     2130.35     16.50 o 
   0   7   3      432.87      446.50      5.43 o 
   1   7   3     3025.39     3124.07     21.54 o 
   2   7   3      601.64      701.15      8.66 o 
   3   7   3      397.88      398.07      5.37 o 
   4   7   3      720.06      759.50     15.71 o 
   5   7   3      134.60      104.71      7.68 o 
   6   7   3      614.22      647.34     16.71 o 
   7   7   3       31.59       47.23     10.48 o 
   8   7   3      193.61      226.73     18.92 o 
   9   7   3        0.22        0.84     11.78 o 
 -10   8   3      115.07      134.64     17.50 o 
  -9   8   3       43.78       44.85     11.88 o 
  -8   8   3      457.96      437.11     23.68 o 
  -7   8   3       45.62       58.59     10.83 o 
  -6   8   3     1470.31     1431.49     29.96 o 
  -5   8   3        5.06        8.89      4.46 o 
  -4   8   3     2450.71     2480.91     46.27 o 
  -3   8   3     1387.35     1295.49     18.50 o 
  -2   8   3     5289.12     5251.35     39.07 o 
  -1   8   3     1764.08     1807.22     17.56 o 
   0   8   3     5976.85     6080.26     43.37 o 
   1   8   3     4691.81     4617.29     35.41 o 
   2   8   3     1768.51     1823.68     17.00 o 
   3   8   3     2294.42     2313.23     23.47 o 
   4   8   3      911.18      918.99     19.90 o 
   5   8   3     1588.62     1570.10     43.09 o 
   6   8   3     1115.68     1124.32     24.71 o 
   7   8   3      688.71      697.04     30.55 o 
   8   8   3      205.43      222.31     18.98 o 
   9   8   3      302.39      288.49     32.60 o 
  -9   9   3      223.73      240.48     34.13 o 
  -8   9   3       95.40      112.09     15.09 o 
  -7   9   3     1115.39     1092.73     60.93 o 
  -6   9   3      124.30      121.35      8.33 o 
  -5   9   3     2824.66     2849.50     44.31 o 
  -4   9   3      988.17      962.73     19.74 o 
  -3   9   3     7471.58     7424.01     82.07 o 
  -2   9   3     1843.37     1902.93     29.39 o 
  -1   9   3     5740.29     5582.74     57.55 o 
   0   9   3     5347.96     5132.80     48.72 o 
   1   9   3     6068.25     5960.98     54.54 o 
   2   9   3     1300.87     1331.44     17.60 o 
   3   9   3     3619.83     3647.25     40.18 o 
   4   9   3     2052.23     2036.09     34.02 o 
   5   9   3     1422.04     1495.06     30.95 o 
   6   9   3      116.40       96.36     10.93 o 
   7   9   3      240.50      231.28     18.66 o 
   8   9   3      559.17      626.03     29.86 o 
   9   9   3      131.89      125.54     25.70 o 
  -9  10   3       32.43       37.04     11.62 o 
  -8  10   3      618.30      609.20     63.32 o 
  -7  10   3      161.33      175.02     16.48 o 
  -6  10   3     1338.22     1347.45     28.64 o 
  -5  10   3      194.38      200.90     18.60 o 
  -4  10   3     2637.36     2558.88     37.47 o 
  -3  10   3      450.89      496.04     13.73 o 
  -2  10   3     3015.27     2942.59     34.77 o 
  -1  10   3       35.70       47.59      4.46 o 
   0  10   3     1580.08     1641.22     25.81 o 
   1  10   3     2024.36     1981.99     27.39 o 
   2  10   3     2323.99     2204.38     29.57 o 
   3  10   3     1647.06     1592.28     23.87 o 
   4  10   3      982.09      936.20     23.54 o 
   5  10   3     2106.70     2174.78     41.17 o 
   6  10   3      489.50      445.04     20.22 o 
   7  10   3      710.25      720.47     31.18 o 
   8  10   3      178.80      179.04     18.79 o 
  -8  11   3      101.64       98.61     15.27 o 
  -7  11   3      382.39      422.23     24.29 o 
  -6  11   3      268.93      252.77     12.89 o 
  -5  11   3      749.88      687.48     39.89 o 
  -4  11   3      324.93      323.87     16.97 o 
  -3  11   3      364.60      335.73     11.90 o 
  -2  11   3      511.75      511.72     11.83 o 
  -1  11   3     2405.60     2336.78     43.64 o 
   0  11   3     1589.83     1492.26     25.21 o 
   1  11   3     1156.57     1098.78     20.59 o 
   2  11   3       84.79       83.08      6.14 o 
   3  11   3      926.00      893.66     19.98 o 
   4  11   3      302.77      270.32     16.58 o 
   5  11   3      498.87      466.43     21.99 o 
   6  11   3        2.13        5.29      5.88 o 
   7  11   3      296.94      303.21     24.06 o 
   8  11   3      305.35      303.35     23.26 o 
  -8  12   3        4.96        4.85     10.26 o 
  -7  12   3      101.18      112.42      9.46 o 
  -6  12   3        3.53       -3.27      9.90 o 
  -5  12   3      254.18      257.44     16.62 o 
  -4  12   3        6.58       -1.17      6.56 o 
  -3  12   3     1147.74     1136.53     23.48 o 
  -2  12   3       16.36       11.11      6.28 o 
  -1  12   3       73.86       70.86      5.72 o 
   0  12   3      111.89      102.80      7.20 o 
   1  12   3        0.36        0.40      2.78 o 
   2  12   3      123.59      122.33     12.98 o 
   3  12   3       10.61        2.92      2.91 o 
   4  12   3      195.25      169.57     14.66 o 
   5  12   3       22.64       23.41      8.21 o 
   6  12   3       98.74      107.40     12.12 o 
   7  12   3        4.88       10.84      7.43 o 
  -7  13   3      186.74      216.96     25.81 o 
  -6  13   3      133.99      125.39     13.67 o 
  -5  13   3      154.74      140.27     14.28 o 
  -4  13   3        0.18       -2.03      7.85 o 
  -3  13   3      308.28      309.91     12.69 o 
  -2  13   3        6.62        2.11      3.81 o 
  -1  13   3      470.29      471.06     12.74 o 
   0  13   3       23.46       21.08      5.33 o 
   1  13   3      123.42      128.58      9.17 o 
   2  13   3      231.53      216.59      9.68 o 
   3  13   3       74.83       70.60      8.96 o 
   4  13   3      134.26      126.07     13.77 o 
   5  13   3        1.65       -1.60      7.07 o 
   6  13   3      167.60      174.57     14.97 o 
  -6  14   3      254.10      287.50     23.33 o 
  -5  14   3        5.08       -3.53      8.06 o 
  -4  14   3      843.48      832.74     30.95 o 
  -3  14   3       42.82       59.92      8.60 o 
  -2  14   3     1123.85     1165.47     20.54 o 
  -1  14   3      749.18      778.81     18.88 o 
   0  14   3      818.21      774.05     23.33 o 
   1  14   3      477.59      472.88     16.53 o 
   2  14   3      669.55      664.81     16.69 o 
   3  14   3      428.22      460.73     32.63 o 
   4  14   3      171.99      184.64     25.22 o 
   5  14   3      360.29      358.69     61.51 o 
   6  14   3      109.09      131.69     14.04 o 
  -5  15   3      610.09      590.96     26.52 o 
  -4  15   3      191.42      181.35     16.36 o 
  -3  15   3      588.27      617.77     21.65 o 
  -2  15   3      284.80      281.96     11.54 o 
  -1  15   3     1269.19     1285.22     25.56 o 
   0  15   3      331.58      312.50     13.98 o 
   1  15   3      830.09      824.16     22.38 o 
   2  15   3      630.77      638.86     16.42 o 
   3  15   3     1084.08     1118.75     62.75 o 
   4  15   3      446.10      431.67     24.01 o 
  -4  16   3      616.44      669.47     32.36 o 
  -3  16   3       29.51       29.76      7.97 o 
  -2  16   3      518.71      492.07     19.58 o 
  -1  16   3      299.89      294.94     12.62 o 
   0  16   3      584.44      513.35     18.61 o 
   1  16   3      248.21      225.17     12.65 o 
   2  16   3      162.90      152.17      8.78 o 
   3  16   3      494.99      506.50     35.65 o 
   0  17   3       72.48       76.05      9.15 o 
 -11   0   4      111.46      142.63     22.51 o 
 -10   0   4      107.31       88.84     17.53 o 
  -9   0   4      665.13      713.61     38.71 o 
  -8   0   4     3198.59     3147.23     80.69 o 
  -7   0   4     2317.51     2327.82     38.51 o 
  -6   0   4     3001.24     2987.08     40.65 o 
  -5   0   4     3076.37     3116.70     40.87 o 
  -4   0   4    10167.82    10228.14    136.15 o 
  -3   0   4     1683.40     1710.15     52.59 o 
  -2   0   4     1027.40     1249.27     38.39 o 
  -1   0   4     2522.89     2655.21     69.03 o 
   0   0   4    32299.23    31844.90    334.72 o 
   1   0   4      342.53      368.28      5.01 o 
   2   0   4    20092.43    19733.24    195.26 o 
   3   0   4       14.87       34.89      3.20 o 
   4   0   4    13997.54    14343.64    122.97 o 
   5   0   4       20.40       54.00     10.07 o 
   6   0   4     4565.39     4424.28     76.03 o 
   7   0   4     1384.45     1488.99     33.97 o 
   8   0   4     2608.79     2644.76     54.49 o 
   9   0   4        5.63       15.56     12.57 o 
  10   0   4      527.98      585.99     41.10 o 
 -11   1   4      139.78      149.80     16.40 o 
 -10   1   4      397.44      416.60     22.44 o 
  -9   1   4      538.31      526.45     25.10 o 
  -8   1   4      146.52      155.26      7.67 o 
  -7   1   4     1127.38     1131.66     16.06 o 
  -6   1   4      859.44      878.71     18.39 o 
  -5   1   4     5824.97     5825.60     51.07 o 
  -4   1   4      392.76      413.15      7.11 o 
  -3   1   4    11228.92    11422.22     92.11 o 
  -2   1   4     5335.02     5720.55    100.51 o 
  -1   1   4    43181.70    39330.64   1236.74 o 
   0   1   4     3667.11     3830.17     28.92 o 
   1   1   4    30798.04    30865.97    189.94 o 
   2   1   4       36.86       45.55      2.16 o 
   3   1   4    12873.00    12956.35     76.00 o 
   4   1   4      105.69      129.05      3.11 o 
   5   1   4     6507.92     6442.52     87.38 o 
   6   1   4        2.30       14.49      2.83 o 
   7   1   4     1274.27     1292.58     21.78 o 
   8   1   4      221.36      200.82     11.03 o 
   9   1   4      682.31      692.53     21.30 o 
  10   1   4       37.63       43.25     12.31 o 
 -11   2   4        3.35        2.75     11.66 o 
 -10   2   4      113.12      126.16     14.17 o 
  -9   2   4       38.63       46.44      7.58 o 
  -8   2   4      413.63      445.31     24.20 o 
  -7   2   4       40.43       45.30      4.69 o 
  -6   2   4     1258.78     1233.94     21.81 o 
  -5   2   4     1189.46     1239.69     14.86 o 
  -4   2   4    10701.91    10947.31     89.80 o 
  -3   2   4      794.47      775.86      9.61 o 
  -2   2   4     5588.08     5415.27     47.02 o 
  -1   2   4     2165.14     2135.46     18.24 o 
   0   2   4     9936.95     9989.80     77.95 o 
   1   2   4     3916.00     4132.49     26.76 o 
   2   2   4     1262.61     1122.68      8.82 o 
   3   2   4      197.93      193.58      3.13 o 
   4   2   4     3977.85     4072.34     27.60 o 
   5   2   4       52.13       51.24      4.77 o 
   6   2   4      649.16      654.59     16.92 o 
   7   2   4       17.74       20.59      6.41 o 
   8   2   4       17.13       16.42      7.02 o 
   9   2   4       21.64       14.05      8.69 o 
  10   2   4      237.67      222.53     20.77 o 
 -11   3   4       16.61        9.45     12.64 o 
 -10   3   4       10.14        3.74     10.55 o 
  -9   3   4       21.38       29.66      6.67 o 
  -8   3   4      254.34      261.10     15.23 o 
  -7   3   4       43.30       51.15      4.63 o 
  -6   3   4        2.90        3.12      3.11 o 
  -5   3   4       72.36       85.39      4.41 o 
  -4   3   4     3985.18     4409.50     35.38 o 
  -3   3   4       35.39       37.70      1.64 o 
  -2   3   4     2516.15     2708.02     22.17 o 
  -1   3   4      293.67      274.54      3.69 o 
   0   3   4      674.63      641.25      6.57 o 
   1   3   4      532.42      537.65      5.11 o 
   2   3   4      217.34      229.17      3.19 o 
   3   3   4      190.87      188.66      3.23 o 
   4   3   4      543.33      598.16      7.16 o 
   5   3   4       47.95       48.72      3.82 o 
   6   3   4       13.03       19.74      3.97 o 
   7   3   4      206.20      215.59     11.07 o 
   8   3   4      143.27      132.76     12.47 o 
   9   3   4       12.58       -0.77     10.62 o 
  10   3   4        9.36       10.26     14.26 o 
 -11   4   4        6.85       -3.31     10.37 o 
 -10   4   4        5.62       14.11     12.48 o 
  -9   4   4       77.33       64.19     12.11 o 
  -8   4   4      391.59      423.04     28.63 o 
  -7   4   4       48.89       40.23      7.02 o 
  -6   4   4      815.33      789.36     12.54 o 
  -5   4   4       73.22       65.71      5.06 o 
  -4   4   4     3949.08     3936.94     27.46 o 
  -3   4   4     1535.58     1599.89     13.74 o 
  -2   4   4     8008.65     8005.74     51.75 o 
  -1   4   4     3273.77     3414.92     27.07 o 
   0   4   4     3470.29     3593.60     25.70 o 
   1   4   4     2754.45     2980.30     19.72 o 
   2   4   4     4643.28     4862.82     28.70 o 
   3   4   4      176.35      188.45      3.50 o 
   4   4   4     2811.65     2993.90     29.81 o 
   5   4   4       34.12       38.63      2.99 o 
   6   4   4      301.76      304.99     10.68 o 
   7   4   4        8.85       10.78      5.89 o 
   8   4   4      278.25      252.90     24.94 o 
   9   4   4        8.78       26.40     14.64 o 
  10   4   4        5.79        5.04     13.20 o 
 -11   5   4       45.85       36.21     15.69 o 
 -10   5   4      171.35      172.54     17.32 o 
  -9   5   4      283.17      275.47     18.65 o 
  -8   5   4     1653.52     1671.15     45.21 o 
  -7   5   4     1299.73     1289.32     35.24 o 
  -6   5   4       26.71       30.17      4.61 o 
  -5   5   4     1784.46     1777.50     22.12 o 
  -4   5   4     1045.82     1106.65     12.17 o 
  -3   5   4     6069.56     5952.93     42.19 o 
  -2   5   4      682.66      657.24      6.52 o 
  -1   5   4     7863.38     7703.11     43.13 o 
   0   5   4     3036.61     3343.41     20.68 o 
   1   5   4    17018.97    16918.24     99.43 o 
   2   5   4        8.53       22.16      2.17 o 
   3   5   4     8971.92     9041.08     52.14 o 
   4   5   4        0.28       17.76      3.73 o 
   5   5   4     3944.97     3843.89     55.07 o 
   6   5   4        1.58       11.11      6.31 o 
   7   5   4     1519.90     1531.49     41.79 o 
   8   5   4       78.66       82.05     19.54 o 
   9   5   4      276.01      312.16     32.10 o 
  10   5   4       28.27       20.10     15.59 o 
 -11   6   4       36.82       25.10     15.00 o 
 -10   6   4       63.25      106.08     20.72 o 
  -9   6   4      249.39      308.00     20.44 o 
  -8   6   4      775.14      778.52     29.73 o 
  -7   6   4      621.74      610.55     34.78 o 
  -6   6   4     4146.01     4084.46     66.43 o 
  -5   6   4     2889.86     2942.43     35.30 o 
  -4   6   4     3230.41     3195.74     34.03 o 
  -3   6   4     1538.41     1598.23     13.33 o 
  -2   6   4    11299.77    11704.77     68.53 o 
  -1   6   4      396.73      421.03      4.69 o 
   0   6   4    10560.20    10194.34     57.38 o 
   1   6   4      331.70      388.48      5.07 o 
   2   6   4    15184.23    15404.72     86.01 o 
   3   6   4       40.77       53.78      3.32 o 
   4   6   4     6648.13     6726.97     74.16 o 
   5   6   4      218.92      232.37     10.10 o 
   6   6   4     2631.37     2600.63     40.59 o 
   7   6   4        1.98       13.33      7.44 o 
   8   6   4     1071.33     1169.34     57.43 o 
   9   6   4       51.99       59.72     18.96 o 
  10   6   4      539.42      517.57     43.14 o 
 -10   7   4      198.47      203.42     23.79 o 
  -9   7   4      454.26      459.37     32.66 o 
  -8   7   4      301.24      302.36     24.51 o 
  -7   7   4     1399.57     1301.48     54.70 o 
  -6   7   4      242.01      225.81     17.98 o 
  -5   7   4     1499.27     1525.71     24.47 o 
  -4   7   4     1104.01     1057.03     19.86 o 
  -3   7   4     7997.79     8076.83     67.09 o 
  -2   7   4     1072.59     1047.04     10.14 o 
  -1   7   4     8954.30     8728.51     53.74 o 
   0   7   4      545.21      547.08      6.47 o 
   1   7   4     8882.79     8961.43     51.29 o 
   2   7   4      688.19      700.14     11.53 o 
   3   7   4     6624.79     6585.19     52.62 o 
   4   7   4        6.65       11.42      3.20 o 
   5   7   4     2227.12     2298.05     39.29 o 
   6   7   4       13.11       22.17      4.96 o 
   7   7   4     1349.07     1402.15     41.82 o 
   8   7   4        3.19      -11.90      9.61 o 
   9   7   4      386.58      415.74     37.29 o 
 -10   8   4      125.37      131.77     16.90 o 
  -9   8   4        1.24        2.12      7.53 o 
  -8   8   4      431.81      455.25     23.81 o 
  -7   8   4       89.55       75.55     11.38 o 
  -6   8   4     2102.56     2122.67     60.37 o 
  -5   8   4        1.66       -3.08      3.75 o 
  -4   8   4     1501.32     1415.84     45.92 o 
  -3   8   4      158.66      153.30      6.62 o 
  -2   8   4     4059.80     4033.21     32.48 o 
  -1   8   4      253.09      240.78      5.00 o 
   0   8   4      873.00      970.59     11.19 o 
   1   8   4      525.03      514.85      8.10 o 
   2   8   4     4557.35     4570.27     38.53 o 
   3   8   4      547.81      544.74      9.54 o 
   4   8   4     1137.81     1113.16     22.64 o 
   5   8   4       90.37      109.80      8.63 o 
   6   8   4     1274.90     1278.05     29.28 o 
   7   8   4       10.79        1.77      7.78 o 
   8   8   4      216.19      204.03     18.52 o 
   9   8   4       16.14       14.23     14.78 o 
 -10   9   4       16.78       21.91     10.58 o 
  -9   9   4        1.05        4.61      8.06 o 
  -8   9   4       20.16        6.37      8.82 o 
  -7   9   4       15.54       18.22      8.17 o 
  -6   9   4      352.91      330.82     14.12 o 
  -5   9   4      139.72      152.79      9.64 o 
  -4   9   4       15.76       27.96      4.82 o 
  -3   9   4      381.11      383.13     10.51 o 
  -2   9   4        7.29       18.27      3.01 o 
  -1   9   4     1149.64     1101.13     15.70 o 
   0   9   4        1.53        0.76      2.55 o 
   1   9   4       19.74       14.82      2.86 o 
   2   9   4        0.50        2.88      2.17 o 
   3   9   4       43.74       31.14      6.28 o 
   4   9   4       17.30       13.47      6.18 o 
   5   9   4       30.24       21.09      5.90 o 
   6   9   4      939.19      902.45     23.10 o 
   7   9   4      124.47      117.55     14.83 o 
   8   9   4       56.54       69.71     13.70 o 
   9   9   4        0.11       16.12     16.25 o 
  -9  10   4      212.83      237.37     21.33 o 
  -8  10   4        8.55        9.49      8.66 o 
  -7  10   4       72.39       62.49     24.94 o 
  -6  10   4      154.18      157.48     11.36 o 
  -5  10   4      125.90      110.46      9.03 o 
  -4  10   4      306.54      293.59     12.58 o 
  -3  10   4      226.08      231.49     10.32 o 
  -2  10   4      300.74      282.75      8.48 o 
  -1  10   4     1811.27     1793.61     25.52 o 
   0  10   4     1532.36     1579.00     21.62 o 
   1  10   4        0.30        6.18      2.93 o 
   2  10   4      398.78      445.02     11.78 o 
   3  10   4       59.68       61.69      6.67 o 
   4  10   4      412.22      430.78     15.95 o 
   5  10   4      155.48      155.64     10.72 o 
   6  10   4      336.83      342.36     14.85 o 
   7  10   4        4.89        3.47      9.05 o 
   8  10   4       35.62       40.21     13.03 o 
  -9  11   4       16.86       24.99     10.53 o 
  -8  11   4      186.53      221.54     19.93 o 
  -7  11   4      132.32      132.49     24.93 o 
  -6  11   4      806.12      784.58     21.76 o 
  -5  11   4      655.75      686.32     24.57 o 
  -4  11   4      224.25      201.04     11.32 o 
  -3  11   4     1517.92     1503.43     26.78 o 
  -2  11   4      405.91      400.24     11.21 o 
  -1  11   4     2515.83     2499.45     29.41 o 
   0  11   4      157.38      135.45      7.20 o 
   1  11   4     3300.44     3259.16     46.51 o 
   2  11   4        1.13        2.45      3.52 o 
   3  11   4     1979.47     1892.11     27.89 o 
   4  11   4       14.17        9.54      6.57 o 
   5  11   4     1417.14     1541.76     33.84 o 
   6  11   4       39.53       32.15      7.38 o 
   7  11   4      170.19      205.88     14.72 o 
   8  11   4        1.66        7.63     11.43 o 
  -8  12   4      362.54      372.63     24.28 o 
  -7  12   4      182.62      202.70     18.62 o 
  -6  12   4      913.81      936.30     29.58 o 
  -5  12   4      279.16      269.11     16.80 o 
  -4  12   4     1782.17     1816.99     49.83 o 
  -3  12   4      412.46      402.16     13.70 o 
  -2  12   4     2693.86     2676.49     34.21 o 
  -1  12   4      475.77      450.36     11.94 o 
   0  12   4     2688.52     2719.92     39.19 o 
   1  12   4      107.92      115.24     12.60 o 
   2  12   4     3481.71     3393.42     51.51 o 
   3  12   4      275.27      299.48      9.06 o 
   4  12   4     2041.10     1913.64     47.99 o 
   5  12   4       37.78       23.33      8.52 o 
   6  12   4      963.57      961.70     31.32 o 
   7  12   4       22.01       22.03      6.34 o 
  -7  13   4      337.57      357.19     15.77 o 
  -6  13   4      219.75      209.08     15.62 o 
  -5  13   4     1097.62     1131.01     34.99 o 
  -4  13   4      141.32      154.62     14.05 o 
  -3  13   4      726.36      684.39     18.44 o 
  -2  13   4      200.18      183.57      8.18 o 
  -1  13   4     2063.86     1988.47     31.52 o 
   0  13   4      193.73      187.33      8.36 o 
   1  13   4     2009.20     1875.22     47.78 o 
   2  13   4       62.41       63.78     11.20 o 
   3  13   4     1126.49     1128.27     28.46 o 
   4  13   4       38.91       41.37      9.98 o 
   5  13   4      862.61      825.94     30.35 o 
   6  13   4        0.20        2.75     10.54 o 
  -6  14   4      518.84      542.96     30.66 o 
  -5  14   4       25.72       14.40     15.89 o 
  -4  14   4      628.98      657.51     27.36 o 
  -3  14   4       33.71        9.47      5.52 o 
  -2  14   4      683.68      722.01     15.72 o 
  -1  14   4        2.91        2.12      4.78 o 
   0  14   4     1249.93     1241.27     24.76 o 
   1  14   4        8.24       -0.27      5.05 o 
   2  14   4      407.84      394.70     13.00 o 
   3  14   4       17.87       19.70      7.10 o 
   4  14   4      570.13      592.32     26.44 o 
   5  14   4       98.39      104.65     13.51 o 
  -5  15   4       74.87       62.92     11.77 o 
  -4  15   4       31.44       29.61     15.37 o 
  -3  15   4      229.99      222.34     13.92 o 
  -2  15   4        1.29       -0.18      3.83 o 
  -1  15   4       42.36       38.49      7.34 o 
   0  15   4        7.98       -6.28      5.13 o 
   1  15   4        0.41       -0.43      5.45 o 
   2  15   4        2.90        1.47      4.59 o 
   3  15   4        5.85        7.14      7.00 o 
   4  15   4       51.57       49.92      9.13 o 
  -4  16   4        0.10       -8.41      7.20 o 
  -3  16   4      286.33      291.47     24.22 o 
  -2  16   4       44.45       53.37      7.84 o 
  -1  16   4       60.78       46.52      7.03 o 
   0  16   4        7.84       15.15      6.58 o 
   1  16   4        5.40        7.05      5.97 o 
   2  16   4       65.69       46.49      7.02 o 
   3  16   4      294.69      312.34     27.49 o 
 -11   1   5        1.61        4.81      7.75 o 
 -10   1   5       97.03       90.88     12.68 o 
  -9   1   5        0.06        6.53      4.74 o 
  -8   1   5      122.49      112.01      6.09 o 
  -7   1   5       23.70       27.89      2.62 o 
  -6   1   5      947.22      976.58     15.01 o 
  -5   1   5       25.20       26.52      2.76 o 
  -4   1   5     6540.53     6767.86     60.97 o 
  -3   1   5      119.58      114.70      4.26 o 
  -2   1   5     2848.15     3119.76     52.81 o 
  -1   1   5     4211.32     4227.94     38.91 o 
   0   1   5     4037.78     4258.95     32.25 o 
   1   1   5     3771.70     3804.35     24.21 o 
   2   1   5     7683.09     7847.71     48.92 o 
   3   1   5     1871.42     1920.09     14.29 o 
   4   1   5     2798.17     2831.39     18.88 o 
   5   1   5      948.23     1001.98     20.87 o 
   6   1   5      633.23      656.83     13.83 o 
   7   1   5       10.05        8.90      3.52 o 
   8   1   5        2.50        4.61      3.96 o 
   9   1   5       79.32       82.95     14.01 o 
  10   1   5       42.29       47.08     12.29 o 
 -11   2   5       94.87      127.73     23.04 o 
 -10   2   5       60.61       54.93     14.01 o 
  -9   2   5      477.67      471.93     17.82 o 
  -8   2   5       30.13       36.90     11.21 o 
  -7   2   5     2679.01     2623.47     61.20 o 
  -6   2   5       17.24       26.70      3.15 o 
  -5   2   5     6646.78     6314.64     58.81 o 
  -4   2   5     7552.33     7961.83     67.04 o 
  -3   2   5    14121.45    13987.08    120.17 o 
  -2   2   5      906.11      806.79      8.88 o 
  -1   2   5    20055.91    19991.70    165.92 o 
   0   2   5     2828.53     2886.15     22.30 o 
   1   2   5     9133.33     9377.92     58.11 o 
   2   2   5       95.21       68.75      2.00 o 
   3   2   5     8510.80     8655.59     49.65 o 
   4   2   5     3367.37     3575.60     27.73 o 
   5   2   5     3183.54     3237.19     36.84 o 
   6   2   5     1549.66     1569.12     24.59 o 
   7   2   5      812.86      821.39     17.04 o 
   8   2   5     1571.20     1625.76     28.20 o 
   9   2   5      126.55      108.33     14.75 o 
  10   2   5       52.63       71.10     20.54 o 
 -11   3   5        0.51       -3.17     10.95 o 
 -10   3   5      468.71      483.42     35.57 o 
  -9   3   5        0.19        8.61      5.07 o 
  -8   3   5     3415.27     3419.15    153.32 o 
  -7   3   5       18.48       25.31      4.28 o 
  -6   3   5     7372.71     7300.38     90.39 o 
  -5   3   5        4.96       17.65      3.26 o 
  -4   3   5     7594.97     7518.28     56.16 o 
  -3   3   5      452.24      412.76      5.66 o 
  -2   3   5    10884.63    10505.57     75.35 o 
  -1   3   5     1076.17     1082.88      8.99 o 
   0   3   5    17472.04    17503.36    107.82 o 
   1   3   5     6573.60     7212.86     41.61 o 
   2   3   5    12643.16    13019.38     79.04 o 
   3   3   5     3465.03     3575.80     21.45 o 
   4   3   5     4628.04     4656.19     36.51 o 
   5   3   5     2477.50     2543.20     26.22 o 
   6   3   5     2153.51     2103.51     37.24 o 
   7   3   5     1455.37     1505.57     25.41 o 
   8   3   5      504.94      500.35     20.31 o 
   9   3   5      596.38      546.60     40.09 o 
  10   3   5       95.31      119.62     24.68 o 
 -11   4   5      118.82       80.71     19.74 o 
 -10   4   5        7.09        9.97      7.65 o 
  -9   4   5      417.07      395.98     21.30 o 
  -8   4   5       35.77       47.34     13.25 o 
  -7   4   5      517.03      501.27     15.39 o 
  -6   4   5       78.62       74.89      3.81 o 
  -5   4   5     6602.78     6600.44     67.07 o 
  -4   4   5     1812.79     1747.55     15.28 o 
  -3   4   5    10018.10    10028.90     74.11 o 
  -2   4   5     7991.00     8330.80     59.10 o 
  -1   4   5    15322.80    15586.21     91.03 o 
   0   4   5     7871.47     7932.61     48.31 o 
   1   4   5     9830.48     9603.02     56.84 o 
   2   4   5      957.40      872.77      7.63 o 
   3   4   5     6954.90     7000.97     39.28 o 
   4   4   5     4945.83     5047.12     43.79 o 
   5   4   5     2849.61     2779.76     48.36 o 
   6   4   5     1954.27     1989.51     33.39 o 
   7   4   5     1096.07     1090.73     23.72 o 
   8   4   5      380.55      437.44     20.93 o 
   9   4   5      381.97      436.13     36.79 o 
  10   4   5       59.00       46.59     18.55 o 
 -11   5   5        1.68       13.66     13.74 o 
 -10   5   5      168.77      133.00     15.50 o 
  -9   5   5       15.63       14.73      7.62 o 
  -8   5   5      627.34      701.41     38.20 o 
  -7   5   5      719.37      689.78     24.17 o 
  -6   5   5     1529.46     1593.82     27.32 o 
  -5   5   5      193.16      181.91      7.46 o 
  -4   5   5     1882.70     1882.43     17.09 o 
  -3   5   5      807.68      794.91      9.28 o 
  -2   5   5     3666.36     3568.99     27.02 o 
  -1   5   5      157.25      122.66      2.72 o 
   0   5   5     2200.94     2187.69     14.36 o 
   1   5   5     2715.51     2748.89     21.13 o 
   2   5   5     4891.73     4747.43     29.35 o 
   3   5   5     1609.02     1555.28     12.07 o 
   4   5   5     3064.29     3065.24     35.46 o 
   5   5   5        9.79       19.93      4.17 o 
   6   5   5      633.24      646.02     24.26 o 
   7   5   5      175.67      157.58     21.99 o 
   8   5   5      170.71      163.76     23.99 o 
   9   5   5       28.20       21.09     15.21 o 
  10   5   5       15.19        7.28     14.39 o 
 -11   6   5        0.17       13.10     13.15 o 
 -10   6   5      155.16      132.22     16.11 o 
  -9   6   5        0.03        8.14      7.84 o 
  -8   6   5        0.55       -8.40      7.67 o 
  -7   6   5       12.30        6.58      8.31 o 
  -6   6   5      912.13      932.35     22.56 o 
  -5   6   5       51.04       50.03      4.45 o 
  -4   6   5      282.99      284.32      7.59 o 
  -3   6   5       65.43       67.67      2.80 o 
  -2   6   5      193.74      219.19      3.57 o 
  -1   6   5      397.55      386.64      4.57 o 
   0   6   5       34.93       53.01      2.72 o 
   1   6   5       11.36       30.42      2.54 o 
   2   6   5        3.09        7.27      1.61 o 
   3   6   5       27.66       39.93      3.66 o 
   4   6   5       87.11       98.75      6.03 o 
   5   6   5      246.68      226.55     10.22 o 
   6   6   5        3.55        7.59      3.70 o 
   7   6   5       87.05       69.13     11.41 o 
   8   6   5        0.69        4.39      6.01 o 
   9   6   5       19.96       32.32     16.30 o 
 -10   7   5       14.28       26.81     14.49 o 
  -9   7   5       30.95       33.59     10.17 o 
  -8   7   5      171.69      168.36     15.59 o 
  -7   7   5      210.96      196.13     22.28 o 
  -6   7   5      577.15      576.81     17.81 o 
  -5   7   5      300.69      286.48     11.59 o 
  -4   7   5      836.73      784.97     19.85 o 
  -3   7   5      238.13      238.29      5.81 o 
  -2   7   5      913.15     1013.21     10.04 o 
  -1   7   5      298.49      277.53      6.34 o 
   0   7   5      909.28     1035.96      9.36 o 
   1   7   5      629.08      640.35      7.24 o 
   2   7   5     1115.85     1157.40     14.31 o 
   3   7   5      742.36      784.03     11.50 o 
   4   7   5     2358.25     2407.57     33.86 o 
   5   7   5      605.47      632.07     18.16 o 
   6   7   5      282.00      271.92     11.32 o 
   7   7   5      311.17      319.48     19.76 o 
   8   7   5       43.59       28.29     15.72 o 
   9   7   5      161.43      141.12     26.27 o 
 -10   8   5       25.56       33.09     19.97 o 
  -9   8   5      386.67      367.14     40.32 o 
  -8   8   5       15.40       21.83      8.66 o 
  -7   8   5     1218.88     1110.23     51.45 o 
  -6   8   5      109.17      102.93      6.68 o 
  -5   8   5     5209.78     5142.53     74.08 o 
  -4   8   5       38.62       43.75      4.87 o 
  -3   8   5     5625.29     5500.62     58.98 o 
  -2   8   5      172.89      175.29      4.98 o 
  -1   8   5     7041.85     6939.95     51.70 o 
   0   8   5       55.22       68.58      3.32 o 
   1   8   5     3995.42     4073.97     31.75 o 
   2   8   5      998.47      985.49     19.25 o 
   3   8   5     1794.86     1719.16     21.64 o 
   4   8   5      436.36      421.95     14.73 o 
   5   8   5      437.69      440.84     15.51 o 
   6   8   5      917.35      946.31     22.90 o 
   7   8   5      185.22      182.59     16.86 o 
   8   8   5      345.84      419.17     36.35 o 
   9   8   5       18.88       28.02     17.10 o 
 -10   9   5      282.69      308.09     60.43 o 
  -9   9   5       20.14       24.16     12.61 o 
  -8   9   5      716.19      719.45     30.74 o 
  -7   9   5       12.64       18.84      7.89 o 
  -6   9   5     2261.11     2297.03     62.78 o 
  -5   9   5       43.12       44.84      6.38 o 
  -4   9   5     3968.52     3998.94     56.53 o 
  -3   9   5      292.00      349.13     10.05 o 
  -2   9   5     4349.17     4531.71     45.19 o 
  -1   9   5     2690.01     2692.68     29.56 o 
   0   9   5     5717.09     5410.30     74.29 o 
   1   9   5     1569.36     1556.68     19.62 o 
   2   9   5     4253.34     4126.94     42.19 o 
   3   9   5     2167.68     2140.27     28.26 o 
   4   9   5     3185.47     3078.56     50.48 o 
   5   9   5     1377.53     1385.16     30.11 o 
   6   9   5      587.01      615.83     27.69 o 
   7   9   5      482.61      463.22     24.69 o 
   8   9   5      431.67      435.79     34.68 o 
  -9  10   5      390.62      387.81     29.07 o 
  -8  10   5        1.52       17.93      9.26 o 
  -7  10   5     1134.57     1134.51     38.23 o 
  -6  10   5      104.46      128.96     10.56 o 
  -5  10   5     1015.64     1001.09     37.81 o 
  -4  10   5      467.75      502.45     16.39 o 
  -3  10   5     3193.41     3140.18     43.21 o 
  -2  10   5     2486.95     2447.07     30.55 o 
  -1  10   5     3182.23     3156.86     34.25 o 
   0  10   5       86.24       97.50      8.00 o 
   1  10   5     3099.58     3040.65     38.16 o 
   2  10   5     1285.24     1263.99     20.64 o 
   3  10   5     2413.31     2397.97     33.09 o 
   4  10   5      234.25      235.38     12.56 o 
   5  10   5     1144.35     1174.24     46.09 o 
   6  10   5     1582.16     1639.87     34.57 o 
   7  10   5      645.15      646.21     29.84 o 
   8  10   5      232.23      257.31     21.65 o 
  -9  11   5       57.45       69.03     13.75 o 
  -8  11   5      175.32      181.72     18.20 o 
  -7  11   5      140.61      142.07     15.77 o 
  -6  11   5      382.01      379.43     14.94 o 
  -5  11   5      680.32      699.76     53.37 o 
  -4  11   5      595.67      585.50     18.49 o 
  -3  11   5        5.26        2.00      5.06 o 
  -2  11   5      567.93      559.52     12.34 o 
  -1  11   5      888.34      873.95     15.76 o 
   0  11   5     1916.70     1867.20     26.41 o 
   1  11   5     1219.20     1173.17     21.72 o 
   2  11   5     1056.84     1022.24     19.76 o 
   3  11   5      685.55      709.64     14.94 o 
   4  11   5      854.12      848.92     28.97 o 
   5  11   5       43.08       29.22      7.10 o 
   6  11   5      722.35      690.74     36.94 o 
   7  11   5        1.33       -2.67      4.67 o 
  -8  12   5      145.60      135.17     17.32 o 
  -7  12   5       25.33       40.94     16.14 o 
  -6  12   5      116.42       98.94     19.48 o 
  -5  12   5       14.73        7.90     14.35 o 
  -4  12   5       94.60       82.52      9.69 o 
  -3  12   5      772.11      776.42     19.17 o 
  -2  12   5       95.49       98.71      6.15 o 
  -1  12   5       35.25       37.86      7.60 o 
   0  12   5       45.08       35.76      4.68 o 
   1  12   5      144.04      123.23      7.80 o 
   2  12   5        1.19        6.27      4.14 o 
   3  12   5        1.24        4.26      3.39 o 
   4  12   5       63.07       62.56     22.02 o 
   5  12   5       72.09       76.01     11.47 o 
   6  12   5        5.29       11.19      7.84 o 
   7  12   5       14.50        6.86      5.81 o 
  -7  13   5      119.39       94.56     21.91 o 
  -6  13   5      232.18      234.71     16.63 o 
  -5  13   5      137.63      137.77     13.49 o 
  -4  13   5      275.84      304.15     18.78 o 
  -3  13   5        0.16        3.45      5.03 o 
  -2  13   5      288.85      263.14     11.25 o 
  -1  13   5        1.57        1.27      3.84 o 
   0  13   5      160.70      184.19     10.65 o 
   1  13   5       77.04       81.38      6.91 o 
   2  13   5       55.36       46.88      5.96 o 
   3  13   5      184.32      177.07     12.16 o 
   4  13   5       16.65       16.16     15.11 o 
   5  13   5      236.92      215.87     21.74 o 
   6  13   5       33.79       37.62      9.77 o 
  -6  14   5        5.40        9.01      7.89 o 
  -5  14   5      806.67      834.90     30.40 o 
  -4  14   5        0.40        6.44      7.70 o 
  -3  14   5     1331.92     1367.75     30.78 o 
  -2  14   5       12.71        8.00      4.16 o 
  -1  14   5      883.64      890.24     20.34 o 
   0  14   5       74.75       72.18      8.01 o 
   1  14   5      620.59      610.90     16.57 o 
   2  14   5      231.51      230.74     10.46 o 
   3  14   5      589.98      576.80     20.81 o 
   4  14   5      302.57      337.66     21.35 o 
   5  14   5      151.69      157.40     17.79 o 
  -5  15   5        5.62        0.64      7.30 o 
  -4  15   5      764.00      741.63     35.45 o 
  -3  15   5      219.21      220.93     12.08 o 
  -2  15   5     1054.65     1020.59     18.92 o 
  -1  15   5      145.72      135.98      9.01 o 
   0  15   5      677.86      694.53     21.20 o 
   1  15   5      174.01      179.09     11.27 o 
   2  15   5     1099.66     1113.20     23.04 o 
   3  15   5      180.65      146.98     12.54 o 
   4  15   5      555.04      557.94     26.91 o 
  -4  16   5       82.58      100.02     13.84 o 
  -3  16   5      623.70      623.45     22.36 o 
  -2  16   5      119.90      124.98     10.21 o 
  -1  16   5      788.49      786.94     21.86 o 
   0  16   5      435.66      453.34     21.03 o 
   1  16   5     1189.10     1142.48     27.56 o 
   2  16   5      122.68      116.57      7.93 o 
 -11   0   6       86.97       83.01     19.07 o 
 -10   0   6      118.54      108.07     18.65 o 
  -9   0   6      101.41      132.91     11.91 o 
  -8   0   6      783.97      787.02     21.05 o 
  -7   0   6     2398.46     2470.40     40.66 o 
  -6   0   6     1238.00     1222.62     22.78 o 
  -5   0   6     5420.33     5245.60     76.83 o 
  -4   0   6     2131.70     1939.95     37.09 o 
  -3   0   6    28259.56    27625.64    596.01 o 
  -2   0   6     4611.49     4800.38     66.59 o 
  -1   0   6    48645.14    45256.48   1127.42 o 
   0   0   6     2262.98     2474.93     25.26 o 
   1   0   6    20751.80    20851.15    169.22 o 
   2   0   6     2788.48     2953.05     34.45 o 
   3   0   6    15256.56    14715.27    142.46 o 
   4   0   6     1347.53     1266.15     14.90 o 
   5   0   6     4260.15     4138.86     74.45 o 
   6   0   6     2054.17     2046.03     43.39 o 
   7   0   6     3636.75     3614.40     69.38 o 
   8   0   6      223.72      224.43     22.24 o 
   9   0   6      471.23      522.02     37.66 o 
  10   0   6        2.26      -12.21     12.08 o 
 -11   1   6      117.64      124.55     15.25 o 
 -10   1   6      263.88      262.06     28.18 o 
  -9   1   6      429.73      429.55     28.25 o 
  -8   1   6      373.16      375.96      8.87 o 
  -7   1   6      923.21      924.42     17.89 o 
  -6   1   6     2149.96     2105.75     28.04 o 
  -5   1   6     1599.41     1544.07     17.69 o 
  -4   1   6     3268.11     2914.78     32.35 o 
  -3   1   6     3113.76     3171.04     40.56 o 
  -2   1   6    18675.44    18714.35    221.93 o 
  -1   1   6     3698.33     3918.84     38.78 o 
   0   1   6    13337.63    13510.68     90.90 o 
   1   1   6      307.89      331.91      3.79 o 
   2   1   6    17471.88    18071.81    111.15 o 
   3   1   6      257.06      263.24      3.66 o 
   4   1   6     6835.27     6872.60     48.57 o 
   5   1   6      163.30      188.16      7.13 o 
   6   1   6     4519.71     4436.73     55.97 o 
   7   1   6      330.82      297.02     10.37 o 
   8   1   6     1201.78     1214.91     23.97 o 
   9   1   6        1.74       -9.49     12.62 o 
  10   1   6      330.56      372.17     24.93 o 
 -11   2   6      101.93      105.63     21.29 o 
 -10   2   6       13.40        0.68      6.62 o 
  -9   2   6      358.79      392.20     19.53 o 
  -7   2   6      851.17      861.92     15.94 o 
  -6   2   6      326.88      322.32      8.20 o 
  -5   2   6     1192.47     1213.81     16.05 o 
  -4   2   6    11922.40    12352.36    101.27 o 
  -3   2   6     3685.51     3757.89     28.06 o 
  -2   2   6      894.36      861.03     10.47 o 
  -1   2   6     3597.84     3661.24     27.80 o 
   0   2   6      252.02      246.51      3.53 o 
   1   2   6     3421.31     3448.89     21.63 o 
   2   2   6     2062.05     2142.45     15.37 o 
   3   2   6     3001.22     2933.67     20.09 o 
   4   2   6       13.80       18.02      1.81 o 
   5   2   6      477.99      471.67     11.39 o 
   6   2   6       62.83       59.82      5.64 o 
   7   2   6      328.19      329.01     10.94 o 
   8   2   6      236.37      243.31     10.49 o 
   9   2   6      121.77      179.04     17.23 o 
  10   2   6        2.24       -3.75      8.42 o 
 -11   3   6        0.06       -1.63     10.40 o 
 -10   3   6       48.04       62.38     11.36 o 
  -9   3   6        5.59       10.28      6.45 o 
  -8   3   6       98.59      106.27     16.43 o 
  -7   3   6        5.86       10.68      3.92 o 
  -6   3   6      275.17      297.26      8.00 o 
  -5   3   6      220.68      262.79      5.31 o 
  -4   3   6        8.09       15.06      1.71 o 
  -3   3   6      874.05      995.16     11.69 o 
  -2   3   6      255.68      238.82      4.02 o 
  -1   3   6      110.91       83.97      2.43 o 
   0   3   6      158.41      177.10      2.89 o 
   1   3   6       46.60       25.80      1.39 o 
   2   3   6      102.88      131.43      2.52 o 
   3   3   6       20.06       17.83      1.35 o 
   4   3   6       24.58       37.76      2.36 o 
   5   3   6      102.02       93.94      4.68 o 
   6   3   6       10.91       17.34      3.81 o 
   7   3   6       12.85       12.15      4.91 o 
   8   3   6      208.54      188.62      9.54 o 
   9   3   6        1.44        0.54     11.27 o 
  10   3   6        4.73       27.87     16.10 o 
 -11   4   6        2.28        5.37     10.66 o 
 -10   4   6      416.25      383.87     23.94 o 
  -9   4   6       54.25       46.67     14.17 o 
  -8   4   6       18.93       34.76     11.56 o 
  -7   4   6      112.05      121.68     10.32 o 
  -6   4   6     3435.58     3526.11     43.51 o 
  -5   4   6      508.58      493.01     10.18 o 
  -4   4   6      172.05      126.06      3.19 o 
  -3   4   6      608.23      596.51      7.91 o 
  -2   4   6     3592.36     3852.30     26.55 o 
  -1   4   6     2178.12     2220.74     17.04 o 
   0   4   6      483.38      507.87      5.25 o 
   1   4   6     2140.78     2194.27     15.09 o 
   2   4   6      106.06       80.29      2.21 o 
   3   4   6     1575.59     1605.23     12.07 o 
   4   4   6       66.22       77.47      3.73 o 
   5   4   6      835.04      859.44     14.65 o 
   6   4   6      172.75      169.57     13.08 o 
   7   4   6      404.05      416.60     14.33 o 
   8   4   6       42.80       45.01     11.06 o 
   9   4   6      284.88      259.87     31.08 o 
  10   4   6       55.80       87.30     22.60 o 
 -11   5   6       98.94      101.28     21.56 o 
 -10   5   6      157.76      157.97     16.58 o 
  -9   5   6      224.84      211.96     24.43 o 
  -8   5   6      597.43      600.14     35.74 o 
  -7   5   6     1655.59     1678.58     33.16 o 
  -6   5   6     2562.11     2335.80    140.06 o 
  -5   5   6     2027.81     1999.02     24.54 o 
  -4   5   6     5000.81     4945.73     39.42 o 
  -3   5   6     2771.99     2789.74     22.26 o 
  -2   5   6     6459.10     6128.57     38.53 o 
  -1   5   6     4314.50     4505.54     29.31 o 
   0   5   6    10720.61    10992.02     59.75 o 
   1   5   6     1026.99      983.50      8.32 o 
   2   5   6     5610.56     5817.66     33.95 o 
   3   5   6      223.55      254.89      4.26 o 
   4   5   6     3148.96     3206.53     33.43 o 
   5   5   6      437.77      392.83     12.76 o 
   6   5   6     2075.72     2091.47     34.12 o 
   7   5   6        4.52       12.64      6.00 o 
   8   5   6      928.01      990.35     62.92 o 
   9   5   6       11.54       45.01     17.77 o 
 -11   6   6       61.63       48.34     12.71 o 
 -10   6   6      216.92      223.94     19.27 o 
  -9   6   6      313.59      323.40     20.82 o 
  -8   6   6       84.53       54.61     14.98 o 
  -7   6   6       90.38       91.81     16.27 o 
  -6   6   6     1152.33     1125.91     40.22 o 
  -5   6   6     4222.75     4167.19     47.25 o 
  -4   6   6     1790.80     1805.62     23.13 o 
  -3   6   6     8535.68     8209.82     60.64 o 
  -2   6   6     3470.13     3547.37     25.99 o 
  -1   6   6    19907.99    19999.40    113.53 o 
   0   6   6     1235.79     1210.37      9.74 o 
   1   6   6    15011.57    14963.57    104.61 o 
   2   6   6      905.45      863.81      9.33 o 
   3   6   6     7078.26     7135.30     62.52 o 
   4   6   6      520.31      518.57     12.69 o 
   5   6   6     4579.86     4538.82     65.29 o 
   6   6   6       22.58       29.64      5.24 o 
   7   6   6     1355.51     1408.36     37.21 o 
   8   6   6       36.84       53.67     18.32 o 
   9   6   6      359.66      353.10     35.72 o 
 -10   7   6      293.66      308.09     22.28 o 
  -9   7   6      307.14      317.56     21.19 o 
  -8   7   6      638.75      570.39     37.15 o 
  -7   7   6      596.05      579.29     35.37 o 
  -6   7   6      725.12      760.60     26.83 o 
  -5   7   6      852.37      889.74     22.43 o 
  -4   7   6     4473.13     4497.30     63.30 o 
  -3   7   6     1140.66     1123.83     13.70 o 
  -2   7   6     5434.66     5844.22     39.89 o 
  -1   7   6     1461.87     1523.30     12.54 o 
   0   7   6     8823.60     8908.12     49.99 o 
   1   7   6      956.09      901.77      9.94 o 
   2   7   6     4511.15     4411.82     36.46 o 
   3   7   6       14.78       34.04      3.76 o 
   4   7   6     6476.33     6327.08     77.65 o 
   5   7   6       72.70       70.68      7.80 o 
   6   7   6     1917.27     1918.64     34.92 o 
   7   7   6       13.08       15.65      5.80 o 
   8   7   6      923.50      896.38     52.29 o 
   9   7   6      241.74      232.54     30.77 o 
 -10   8   6        5.65       20.27     20.12 o 
  -9   8   6      196.60      221.55     18.99 o 
  -8   8   6       25.43       31.08     13.38 o 
  -7   8   6      829.51      772.84     42.29 o 
  -6   8   6      455.22      444.86     11.40 o 
  -5   8   6     1875.25     1892.71     29.84 o 
  -4   8   6      361.71      337.76     10.77 o 
  -3   8   6     1583.84     1562.93     20.58 o 
  -2   8   6      144.29      173.06      4.82 o 
  -1   8   6     1769.69     1787.22     18.16 o 
   0   8   6      239.48      247.21      5.29 o 
   1   8   6     2659.24     2624.30     28.68 o 
   2   8   6       12.88       21.96      2.67 o 
   3   8   6     1122.56     1173.16     17.00 o 
   4   8   6     1480.71     1391.55     29.05 o 
   5   8   6      941.46      919.08     29.59 o 
   6   8   6       15.11       12.49      5.36 o 
   7   8   6      301.62      299.04     26.20 o 
   8   8   6        9.49       13.31     13.24 o 
   9   8   6      340.69      423.51     40.39 o 
 -10   9   6       57.35       57.19     12.99 o 
  -9   9   6        0.48        5.09     11.69 o 
  -8   9   6       91.32       61.16     11.93 o 
  -7   9   6       69.24       57.02     16.67 o 
  -6   9   6      240.16      221.74     22.91 o 
  -5   9   6      113.26      119.06     10.22 o 
  -4   9   6      434.37      468.69     13.54 o 
  -3   9   6       63.01       77.00      5.54 o 
  -2   9   6       16.57       12.45      3.01 o 
  -1   9   6      221.55      183.33      7.97 o 
   0   9   6     1074.29     1042.34     13.90 o 
   1   9   6      221.68      219.35      7.47 o 
   2   9   6       79.34       65.90      5.27 o 
   3   9   6       83.88       74.31      4.84 o 
   4   9   6        8.77       -0.17      4.52 o 
   5   9   6        0.75        2.33      5.05 o 
   6   9   6        0.54       -0.53      5.26 o 
   7   9   6       50.58       36.73     11.25 o 
   8   9   6        8.23       37.97     17.83 o 
  -9  10   6        6.97        1.74      8.29 o 
  -8  10   6      442.96      400.98     63.05 o 
  -7  10   6        0.46        4.10     11.07 o 
  -6  10   6       94.92       95.42      9.39 o 
  -5  10   6      120.35      131.53      8.82 o 
  -4  10   6      445.74      448.55     15.61 o 
  -3  10   6       37.97       36.28      5.13 o 
  -2  10   6      291.59      260.27      8.36 o 
  -1  10   6      936.63      928.28     14.93 o 
   0  10   6      133.12      145.42      5.91 o 
   1  10   6      700.53      674.57     15.66 o 
   2  10   6       16.36       18.32      4.45 o 
   3  10   6      545.95      586.19     13.42 o 
   4  10   6      111.95       97.46      9.08 o 
   5  10   6       67.69       76.36      8.68 o 
   6  10   6        2.23       12.96      6.31 o 
   7  10   6      360.70      392.01     41.04 o 
   8  10   6      119.67      159.25     26.92 o 
  -9  11   6       78.79       93.54     15.65 o 
  -8  11   6      158.75      191.05     18.66 o 
  -7  11   6      332.55      316.91     21.23 o 
  -6  11   6      377.90      395.27     27.64 o 
  -5  11   6     1379.25     1404.08     50.74 o 
  -4  11   6      849.25      913.94     23.78 o 
  -3  11   6     2491.34     2461.49     37.44 o 
  -2  11   6     1784.86     1832.31     25.67 o 
  -1  11   6      271.76      285.53      9.35 o 
   0  11   6     2497.60     2506.51     36.20 o 
   1  11   6      523.71      465.71     11.66 o 
   2  11   6     2088.56     2021.84     30.94 o 
   3  11   6       15.44        7.71      4.61 o 
   4  11   6      936.20      874.43     29.51 o 
   5  11   6       24.59       31.45      7.26 o 
   6  11   6      342.64      364.23     16.25 o 
   7  11   6       32.49       35.40      6.34 o 
  -8  12   6      304.45      309.49     64.53 o 
  -7  12   6      373.83      368.34     34.10 o 
  -6  12   6      271.70      230.28     27.74 o 
  -5  12   6      541.26      505.55     44.90 o 
  -4  12   6      725.99      688.04     21.35 o 
  -3  12   6     2801.34     2782.17     48.27 o 
  -2  12   6      332.95      304.31     10.87 o 
  -1  12   6     2804.88     2788.25     35.81 o 
   0  12   6      544.40      513.34     14.05 o 
   1  12   6     1790.02     1770.01     29.35 o 
   2  12   6      195.39      197.91     16.21 o 
   3  12   6     2244.94     2229.53     32.66 o 
   4  12   6      100.14      109.44     12.73 o 
   5  12   6     1092.28     1122.85     67.51 o 
   6  12   6        0.75        5.57      7.38 o 
   7  12   6      530.70      523.93     20.66 o 
  -7  13   6      217.77      168.87     27.14 o 
  -6  13   6      540.57      576.41     23.62 o 
  -5  13   6      151.67      138.63     13.44 o 
  -4  13   6     1089.33     1164.67     29.57 o 
  -3  13   6      311.25      287.01     20.18 o 
  -2  13   6     1638.12     1648.75     25.04 o 
  -1  13   6      322.30      302.63     10.55 o 
   0  13   6     1279.91     1191.07     26.77 o 
   1  13   6      324.62      350.50     12.25 o 
   2  13   6     1517.28     1514.45     27.19 o 
   3  13   6        7.08        5.88      6.21 o 
   4  13   6      902.37      938.02     33.06 o 
   5  13   6       34.28       30.32      9.68 o 
   6  13   6      896.33      920.51     31.89 o 
  -6  14   6        2.54       -3.06      7.42 o 
  -5  14   6      215.92      228.38     21.55 o 
  -4  14   6       25.31       14.48      8.30 o 
  -3  14   6      547.38      571.74     17.71 o 
  -2  14   6       31.51       30.94      4.88 o 
  -1  14   6      560.22      554.09     15.88 o 
   0  14   6        3.27        5.53      5.49 o 
   1  14   6     1472.29     1456.04     31.09 o 
   2  14   6       66.07       46.87      6.24 o 
   3  14   6      637.73      649.38     22.38 o 
   4  14   6       47.03       39.15     10.96 o 
   5  14   6      345.79      348.52     33.53 o 
  -5  15   6       29.77       20.73      8.98 o 
  -4  15   6      102.99      125.31     27.62 o 
  -3  15   6       13.38        9.54      5.53 o 
  -2  15   6      266.71      274.04      9.63 o 
  -1  15   6        0.31       -4.17      6.63 o 
   0  15   6        1.78       -4.88      5.10 o 
   1  15   6      212.69      202.80     12.08 o 
   2  15   6      114.30      120.43      8.45 o 
   3  15   6       80.47       79.17     10.44 o 
   4  15   6        1.78       -7.17      6.99 o 
  -3  16   6       37.56       37.01      8.67 o 
  -2  16   6       86.56       82.90      9.00 o 
  -1  16   6      118.08      108.15      9.41 o 
   0  16   6      165.06      148.63     11.09 o 
   1  16   6      192.09      175.67     11.69 o 
   2  16   6        7.21       -0.61      5.10 o 
 -11   1   7       46.55       55.74     22.84 o 
 -10   1   7      114.76      122.80     13.95 o 
  -9   1   7      472.04      484.89     36.00 o 
  -8   1   7       23.95       24.68      3.23 o 
  -7   1   7      977.26      918.89     19.73 o 
  -6   1   7       60.32       58.27      5.15 o 
  -5   1   7     2617.01     2542.73     26.09 o 
  -4   1   7      473.69      619.56     12.04 o 
  -3   1   7     7258.19     7194.65     76.44 o 
  -2   1   7       45.88       41.30      2.38 o 
  -1   1   7     6580.87     6391.49     46.56 o 
   0   1   7      155.94      152.55      2.75 o 
   1   1   7     8442.22     8775.67     49.99 o 
   2   1   7      311.18      368.62      4.63 o 
   3   1   7     2948.22     2941.23     20.20 o 
   4   1   7      363.82      382.03      5.63 o 
   5   1   7       67.42       91.53      6.48 o 
   6   1   7     1135.05     1104.71     20.72 o 
   7   1   7       93.58       86.56      8.38 o 
   8   1   7       15.90       26.95      7.08 o 
   9   1   7       49.75       56.61     12.74 o 
  10   1   7       69.47       69.79     16.09 o 
 -11   2   7       23.22      -14.04      9.55 o 
 -10   2   7      670.89      697.50     23.20 o 
  -9   2   7      116.58      112.81     17.35 o 
  -8   2   7     1171.31     1195.40     33.00 o 
  -7   2   7       45.88       46.24      4.74 o 
  -6   2   7     3841.16     3829.33     42.44 o 
  -5   2   7        3.03       23.68      3.44 o 
  -4   2   7     3547.25     3352.69     34.06 o 
  -3   2   7      619.51      681.52      8.26 o 
  -2   2   7    13907.29    13997.10    103.13 o 
  -1   2   7     2345.27     2332.34     18.77 o 
   0   2   7    18752.65    19527.54    116.22 o 
   1   2   7     2226.66     2222.38     14.70 o 
   2   2   7     6664.58     6620.57     37.64 o 
   3   2   7     2578.27     2553.63     18.89 o 
   4   2   7     3915.55     3928.35     31.72 o 
   5   2   7      522.08      532.97      9.93 o 
   6   2   7     1693.59     1616.43     31.39 o 
   7   2   7      934.02      995.46     20.66 o 
   8   2   7      683.66      698.51     18.00 o 
   9   2   7      299.04      335.76     25.30 o 
  10   2   7      141.04      140.28     26.18 o 
 -11   3   7      154.72      119.78     22.08 o 
 -10   3   7       26.28       22.29      8.67 o 
  -9   3   7      412.07      468.90     31.30 o 
  -8   3   7       10.66       21.82      6.42 o 
  -7   3   7     3627.08     3468.70     54.31 o 
  -6   3   7     1092.46     1124.51     17.23 o 
  -5   3   7     7343.37     7154.85     77.08 o 
  -4   3   7      108.55      116.19      3.90 o 
  -3   3   7    13786.11    13667.49    115.12 o 
  -2   3   7      392.52      390.36      6.02 o 
  -1   3   7    15087.27    15244.42     95.26 o 
   0   3   7      671.58      484.22      5.09 o 
   1   3   7    16215.74    16594.61     89.82 o 
   2   3   7    10028.50    10353.07     58.42 o 
   3   3   7    10332.63    10364.34     58.77 o 
   4   3   7     2563.74     2570.54     24.90 o 
   5   3   7     4636.71     4401.76     43.49 o 
   6   3   7      915.18      965.61     19.32 o 
   7   3   7     1591.68     1610.67     28.18 o 
   8   3   7      138.06      188.60     11.71 o 
   9   3   7      281.83      336.32     34.20 o 
  10   3   7      181.58      237.55     31.53 o 
 -11   4   7        5.52       -2.89     10.21 o 
 -10   4   7      730.11      760.78     31.48 o 
  -9   4   7       60.01       75.15     16.08 o 
  -8   4   7      850.63      865.52     41.98 o 
  -7   4   7       12.42       17.07      4.67 o 
  -6   4   7      610.19      602.65     13.17 o 
  -5   4   7      138.85      157.92      8.05 o 
  -4   4   7     7135.77     6955.12     53.46 o 
  -3   4   7      206.59      194.17      4.04 o 
  -2   4   7    14247.15    14223.86     90.46 o 
  -1   4   7     2632.64     2842.15     22.08 o 
   0   4   7    18289.16    18307.17    124.91 o 
   1   4   7     2045.66     2041.36     14.01 o 
   2   4   7    10457.85    10505.90     58.02 o 
   3   4   7     1063.88     1087.91      9.89 o 
   4   4   7     4390.17     4392.61     41.33 o 
   5   4   7     1595.32     1560.45     19.90 o 
   6   4   7     1414.65     1416.52     24.97 o 
   7   4   7      343.45      320.68     13.27 o 
   8   4   7      466.99      474.72     20.65 o 
   9   4   7      110.77      112.60     23.96 o 
 -11   5   7       29.41       25.65     13.43 o 
 -10   5   7        0.12       -2.58      6.83 o 
  -9   5   7      124.53      128.83     20.42 o 
  -8   5   7      396.31      399.53     29.51 o 
  -7   5   7     2469.81     2380.83    133.61 o 
  -6   5   7      118.53      136.67      8.47 o 
  -5   5   7     2821.96     2885.43     36.92 o 
  -4   5   7      423.14      445.25      8.38 o 
  -3   5   7     4450.30     4336.07     38.84 o 
  -2   5   7      337.55      299.51      4.69 o 
  -1   5   7     3481.74     3457.31     24.58 o 
   0   5   7       47.28       49.32      1.78 o 
   1   5   7     4811.84     4717.60     28.31 o 
   2   5   7       41.54       53.60      2.84 o 
   3   5   7     2619.86     2612.02     20.67 o 
   4   5   7      265.30      248.77      7.41 o 
   5   5   7      879.64      892.86     21.26 o 
   6   5   7       21.48       29.13      3.92 o 
   7   5   7      220.43      222.00     14.49 o 
   8   5   7      123.64      122.11     22.40 o 
   9   5   7      155.09      215.82     29.90 o 
 -11   6   7        3.63        5.06      8.41 o 
 -10   6   7        3.10        5.51      8.81 o 
  -9   6   7       31.19       23.39     12.32 o 
  -8   6   7      105.35      120.60     19.40 o 
  -7   6   7      101.98       74.35     14.87 o 
  -6   6   7        0.14        3.28      3.92 o 
  -5   6   7       41.45       54.77      5.24 o 
  -4   6   7        0.36        6.58      2.55 o 
  -3   6   7       63.80       77.60      3.51 o 
  -2   6   7      434.09      450.19      6.34 o 
  -1   6   7      200.95      215.35      4.19 o 
   0   6   7      122.27      132.56      2.94 o 
   1   6   7      192.77      180.04      3.51 o 
   2   6   7      407.95      403.71      5.56 o 
   3   6   7       67.48       60.61      3.39 o 
   4   6   7       16.36       21.89      4.41 o 
   5   6   7       16.73       10.15      3.74 o 
   6   6   7       82.28       67.56      5.44 o 
   7   6   7       10.36       12.61      6.51 o 
   8   6   7      155.93      180.21     26.94 o 
   9   6   7       68.71       60.41     20.32 o 
 -10   7   7       30.76       15.34      8.84 o 
  -9   7   7      135.51      138.58     22.76 o 
  -8   7   7      122.43      117.15     19.93 o 
  -7   7   7      764.98      794.26     41.69 o 
  -6   7   7      119.40      104.16      8.72 o 
  -5   7   7      893.86      849.80     16.94 o 
  -4   7   7      170.02      154.91      7.66 o 
  -3   7   7      929.44      898.12     14.61 o 
  -2   7   7        7.23        7.43      1.97 o 
  -1   7   7     2510.05     2554.23     20.46 o 
   0   7   7       54.13       50.37      2.70 o 
   1   7   7     1131.61     1175.29     16.84 o 
   2   7   7      233.15      249.27      5.43 o 
   3   7   7       56.65      100.10      4.63 o 
   4   7   7      253.51      279.83     16.48 o 
   5   7   7      230.09      218.18      9.41 o 
   6   7   7      292.13      293.33     15.73 o 
   7   7   7       22.93       18.62      7.10 o 
   8   7   7      335.91      397.78     36.02 o 
   9   7   7      165.15      180.57     29.20 o 
 -10   8   7      212.78      231.77     20.53 o 
  -9   8   7       57.13       53.71     12.15 o 
  -8   8   7     1040.97     1004.80     51.56 o 
  -7   8   7       67.44       26.42     13.03 o 
  -6   8   7     1340.02     1318.31     22.37 o 
  -5   8   7       15.28       24.91      4.31 o 
  -4   8   7     1682.07     1703.37     27.94 o 
  -3   8   7        5.83       11.90      2.50 o 
  -2   8   7     4672.14     4552.55     41.55 o 
  -1   8   7      255.09      260.18      5.95 o 
   0   8   7     5403.87     5455.78     38.31 o 
   1   8   7     1227.46     1205.97     13.83 o 
   2   8   7     6189.98     6034.37     59.06 o 
   3   8   7     1020.56     1051.40     16.85 o 
   4   8   7      633.04      626.67     24.96 o 
   5   8   7      582.05      607.14     18.66 o 
   6   8   7      767.53      774.01     18.04 o 
   7   8   7      423.34      445.42     24.18 o 
   8   8   7      117.08      139.69     25.71 o 
 -10   9   7       28.49       50.46     13.45 o 
  -9   9   7      489.53      568.41     28.62 o 
  -8   9   7       12.41       60.05     18.14 o 
  -7   9   7      701.37      665.43     40.49 o 
  -6   9   7        9.86       15.06      4.49 o 
  -5   9   7     2776.72     2780.93     40.87 o 
  -4   9   7       54.10       63.49      6.08 o 
  -3   9   7     4896.66     4837.98     61.88 o 
  -2   9   7       31.45       25.47      3.40 o 
  -1   9   7     4417.23     4619.72     45.78 o 
   0   9   7     1108.78     1142.55     15.98 o 
   1   9   7     4593.65     4451.74     43.80 o 
   2   9   7      878.37      851.18     18.54 o 
   3   9   7     2774.94     2817.07     36.02 o 
   4   9   7     2857.29     2792.48     47.82 o 
   5   9   7     1890.41     1895.96     31.97 o 
   6   9   7      520.61      519.20     18.07 o 
   7   9   7      216.58      187.82     37.35 o 
   8   9   7      277.42      285.17     33.42 o 
  -9  10   7        0.48        7.42      8.16 o 
  -8  10   7      505.77      530.55     27.12 o 
  -7  10   7      162.64      184.69     24.74 o 
  -6  10   7     1296.56     1331.36     32.92 o 
  -5  10   7      134.95      155.91     15.04 o 
  -4  10   7     2713.59     2726.45     76.87 o 
  -3  10   7     1244.60     1239.44     23.22 o 
  -2  10   7     6300.93     6015.60     62.69 o 
  -1  10   7      695.85      677.97     12.54 o 
   0  10   7     4396.65     4408.12     44.98 o 
   1  10   7      407.89      392.63     11.97 o 
   2  10   7     3653.63     3563.11     63.18 o 
   3  10   7      228.38      227.30      8.72 o 
   4  10   7     2263.04     2295.10     47.81 o 
   5  10   7       60.42       59.32      6.83 o 
   6  10   7     1106.78     1155.64     28.55 o 
   7  10   7       49.75       41.32     12.22 o 
   8  10   7      276.00      289.98     33.99 o 
  -9  11   7      201.80      191.26     19.76 o 
  -8  11   7       42.46       52.20     12.38 o 
  -7  11   7      279.96      308.46     21.07 o 
  -6  11   7      110.16      128.33     13.45 o 
  -5  11   7     1391.19     1468.12     31.62 o 
  -4  11   7      431.62      455.88     16.70 o 
  -3  11   7      367.83      394.63     13.04 o 
  -2  11   7        4.16        1.20      3.03 o 
  -1  11   7     1207.63     1170.09     22.72 o 
   0  11   7      577.94      572.95     14.53 o 
   1  11   7     1276.99     1277.24     20.90 o 
   2  11   7      101.96       98.92      6.16 o 
   3  11   7     1012.20     1011.86     17.42 o 
   4  11   7      207.87      225.14     15.94 o 
   5  11   7      464.45      455.00     18.34 o 
   6  11   7       31.78       38.64      8.02 o 
   7  11   7      244.30      242.23     12.13 o 
  -8  12   7        7.87       24.23     18.44 o 
  -7  12   7      111.33      113.68     23.16 o 
  -6  12   7       13.55        6.94      6.87 o 
  -5  12   7        4.71        1.14      5.27 o 
  -4  12   7        0.69        6.57      5.51 o 
  -3  12   7      283.41      300.57     12.08 o 
  -2  12   7      188.94      191.99      7.99 o 
  -1  12   7      136.08      143.60      7.42 o 
   0  12   7       29.45       26.61      4.92 o 
   1  12   7        1.71        6.49      3.94 o 
   2  12   7       95.07       75.01      5.95 o 
   3  12   7       45.38       45.33      4.58 o 
   4  12   7       12.63        0.24      7.34 o 
   5  12   7        1.01        3.05      7.71 o 
   6  12   7       53.52       62.41     10.74 o 
  -7  13   7       88.58       76.56     22.54 o 
  -6  13   7       82.08       64.74     11.67 o 
  -5  13   7        3.56       -4.86      6.85 o 
  -4  13   7       61.56       60.21      8.83 o 
  -3  13   7      503.11      508.91     16.16 o 
  -2  13   7       79.72       70.03      5.95 o 
  -1  13   7      514.24      517.34     13.45 o 
   0  13   7       35.40       31.34      6.42 o 
   1  13   7      794.46      812.05     27.05 o 
   2  13   7      110.79      111.74      7.13 o 
   3  13   7       18.57       11.75      6.60 o 
   4  13   7       82.33       77.65     12.03 o 
   5  13   7        0.32       -6.66      7.02 o 
   6  13   7      142.95      171.17     15.28 o 
  -6  14   7      301.52      282.76     19.87 o 
  -5  14   7      111.42       93.07     12.31 o 
  -4  14   7      527.04      514.39     20.01 o 
  -3  14   7        7.99        7.83      5.49 o 
  -2  14   7      336.42      335.72     11.37 o 
  -1  14   7       55.15       60.77      7.61 o 
   0  14   7     1158.24     1095.98     26.37 o 
   1  14   7      113.21      113.14      9.60 o 
   2  14   7      547.98      528.92     15.28 o 
   3  14   7      300.24      284.30     15.88 o 
   4  14   7      477.16      495.08     25.12 o 
   5  14   7      339.33      311.43     20.58 o 
  -5  15   7      898.82      903.06     41.39 o 
  -4  15   7        1.02        6.98      7.51 o 
  -3  15   7     1058.43     1079.66     25.42 o 
  -2  15   7       53.03       53.86      5.42 o 
  -1  15   7     1206.75     1183.76     27.38 o 
   0  15   7       43.35       32.14      7.12 o 
   1  15   7      401.08      380.67     15.80 o 
   2  15   7      176.80      159.41      9.42 o 
   3  15   7      647.63      643.97     23.07 o 
  -3  16   7       39.69       47.77      7.97 o 
  -2  16   7      634.87      674.52     25.40 o 
  -1  16   7       29.41       35.39      6.94 o 
   0  16   7     1193.19     1215.93     28.92 o 
   1  16   7      189.86      190.77     11.95 o 
   2  16   7      622.73      639.40     19.57 o 
 -11   0   8       75.09       61.63     16.96 o 
  -9   0   8      350.89      369.07     25.81 o 
  -8   0   8      798.94      815.41     36.52 o 
  -7   0   8     1876.02     1835.58     37.53 o 
  -6   0   8     6659.75     6602.06    227.69 o 
  -5   0   8     5516.07     5522.75     81.56 o 
  -4   0   8     8755.78     8885.23    147.35 o 
  -3   0   8     8742.66     8902.59    115.17 o 
  -2   0   8     8385.35     8254.08    152.25 o 
  -1   0   8     4381.30     4414.68     64.54 o 
   0   0   8    27130.14    27921.94    255.86 o 
   1   0   8     4281.81     4407.74     36.15 o 
   2   0   8    12095.47    11780.66    107.20 o 
   3   0   8      907.68      904.28     14.94 o 
   4   0   8     8955.76     8851.78    110.58 o 
   5   0   8     3492.67     3354.90     63.49 o 
   6   0   8     1420.51     1416.11     35.51 o 
   7   0   8       86.08       86.35     10.20 o 
   8   0   8     1064.71     1096.00     33.99 o 
   9   0   8        6.89       21.54     14.57 o 
  10   0   8      279.22      321.09     33.97 o 
 -11   1   8       24.91       27.91      9.80 o 
 -10   1   8      363.40      355.69     28.40 o 
  -9   1   8      346.05      336.78     14.56 o 
  -8   1   8      833.86      832.43     15.50 o 
  -7   1   8      657.35      610.42     19.48 o 
  -6   1   8     2722.50     2663.84     34.40 o 
  -5   1   8     4269.00     4094.69     40.90 o 
  -4   1   8     1953.49     1901.36     28.83 o 
  -3   1   8    10095.04     9692.37     90.48 o 
  -2   1   8     3394.81     3496.13     34.10 o 
  -1   1   8     6202.65     5866.17     41.06 o 
   0   1   8     9829.34    10369.56     56.80 o 
   1   1   8    11178.99    11136.62     55.17 o 
   2   1   8     2210.29     2055.72     14.39 o 
   3   1   8     5008.95     5036.54     33.66 o 
   4   1   8     1576.49     1534.52     21.51 o 
   5   1   8     5683.56     5558.00     57.69 o 
   6   1   8      532.33      531.32     14.07 o 
   7   1   8     1225.65     1225.55     24.09 o 
   8   1   8       87.84       88.00      9.71 o 
   9   1   8      488.39      498.61     26.91 o 
  10   1   8        6.25       14.96     11.49 o 
 -11   2   8      101.47      106.15     21.38 o 
 -10   2   8      204.62      224.11     16.89 o 
  -9   2   8       94.99       82.30     10.46 o 
  -8   2   8      179.08      171.09     15.70 o 
  -7   2   8      149.95      156.38      8.46 o 
  -6   2   8      139.25      118.89      6.38 o 
  -5   2   8       52.16       48.81      3.91 o 
  -4   2   8     1930.43     1858.86     21.67 o 
  -3   2   8      728.84      806.19      9.10 o 
  -2   2   8     3707.86     3669.88     29.37 o 
  -1   2   8      269.61      243.37      3.82 o 
   0   2   8     7370.55     7821.94     45.02 o 
   1   2   8      551.92      568.87      5.16 o 
   2   2   8     4704.16     4621.90     27.64 o 
   3   2   8      515.74      562.48      6.57 o 
   4   2   8     4433.60     4303.65     43.41 o 
   5   2   8      245.19      247.33      7.16 o 
   6   2   8     1405.08     1367.08     24.60 o 
   7   2   8      106.57      107.98      7.65 o 
   8   2   8      207.83      216.85     12.87 o 
   9   2   8       93.48       86.40     14.36 o 
 -11   3   8       18.86       20.13     13.25 o 
 -10   3   8      188.44      222.92     24.63 o 
  -9   3   8        4.50       -2.63      7.48 o 
  -8   3   8       69.37       57.67      8.80 o 
  -7   3   8       12.48       23.54      4.29 o 
  -6   3   8     1458.45     1519.22     21.32 o 
  -5   3   8       91.31      102.37      5.37 o 
  -4   3   8      788.16      910.88     14.43 o 
  -3   3   8        2.40        5.65      2.49 o 
  -2   3   8      105.63      108.76      2.51 o 
  -1   3   8        3.19        7.17      1.80 o 
   0   3   8       21.15       19.19      1.32 o 
   1   3   8        3.57       15.34      1.79 o 
   2   3   8      407.32      432.01      5.15 o 
   3   3   8      540.28      543.86      6.85 o 
   4   3   8        0.47        2.00      1.50 o 
   5   3   8       20.31       16.83      3.11 o 
   6   3   8        0.08        1.49      3.48 o 
   7   3   8        0.17        6.63      4.16 o 
   8   3   8       20.94        9.53      9.12 o 
   9   3   8       48.55       49.76     18.55 o 
 -11   4   8       47.62       39.85     20.25 o 
 -10   4   8        3.60        4.95     11.01 o 
  -9   4   8      670.26      682.67     39.28 o 
  -8   4   8       10.59        5.57      5.28 o 
  -7   4   8      626.29      583.10     17.13 o 
  -6   4   8        6.76       17.24      9.51 o 
  -5   4   8     1012.67     1013.72     15.95 o 
  -4   4   8      225.31      201.77      4.65 o 
  -3   4   8      182.29      198.89      4.31 o 
  -2   4   8     2712.86     2720.68     19.31 o 
  -1   4   8      134.69      137.79      3.13 o 
   0   4   8     1142.01     1184.74      8.76 o 
   1   4   8      708.72      744.33      6.79 o 
   2   4   8     2361.93     2379.73     15.85 o 
   3   4   8       37.99       45.56      2.68 o 
   4   4   8     2319.63     2301.16     27.23 o 
   5   4   8        2.83        7.65      2.75 o 
   6   4   8      897.27      904.87     27.65 o 
   7   4   8        1.22        1.14      5.96 o 
   8   4   8      232.76      268.77     29.77 o 
   9   4   8        1.60       13.61     15.53 o 
 -11   5   8       22.52       25.52     23.21 o 
 -10   5   8       24.91       20.56     12.07 o 
  -9   5   8        5.21       43.17     13.82 o 
  -8   5   8     2289.78     1463.16     52.22 o 
  -7   5   8      975.67      961.19     23.66 o 
  -6   5   8      991.41      905.28     21.98 o 
  -5   5   8     2271.27     2191.13     33.08 o 
  -4   5   8     3663.47     3574.21     37.84 o 
  -3   5   8     5408.31     5377.26     47.16 o 
  -2   5   8     1158.19     1171.32     11.10 o 
  -1   5   8     5802.18     5740.53     38.01 o 
   0   5   8     5533.62     5707.78     32.43 o 
   1   5   8     4467.74     4498.03     26.65 o 
   2   5   8     1076.56     1174.35      9.93 o 
   3   5   8     4266.08     4462.11     30.65 o 
   4   5   8       33.94       48.85      4.29 o 
   5   5   8     2467.68     2462.67     35.02 o 
   6   5   8       78.50       67.28      6.56 o 
   7   5   8     1529.12     1620.14     42.28 o 
   8   5   8       23.14       28.72     15.93 o 
   9   5   8      518.42      494.20     41.27 o 
 -11   6   8      136.42       99.99     18.67 o 
 -10   6   8       78.14       71.59     12.85 o 
  -9   6   8      463.97      426.96     33.21 o 
  -8   6   8      982.12     1013.73     49.25 o 
  -7   6   8      967.11      947.97     29.85 o 
  -6   6   8     1877.54     1843.12     35.84 o 
  -5   6   8     2674.76     2657.49     63.87 o 
  -4   6   8     3213.08     3227.19     35.57 o 
  -3   6   8     5603.73     5676.57     46.45 o 
  -2   6   8     4516.87     4587.11     35.32 o 
  -1   6   8     3288.01     3239.22     23.35 o 
   0   6   8     5338.65     5405.31     33.68 o 
   1   6   8     1571.34     1638.17     13.26 o 
   2   6   8    11939.97    11733.03     83.75 o 
   3   6   8     1875.14     1763.21     19.44 o 
   4   6   8     4061.37     3968.72     50.94 o 
   5   6   8      180.47      190.18      8.63 o 
   6   6   8     2226.37     2222.45     37.92 o 
   7   6   8       45.14       47.80     11.19 o 
   8   6   8      435.34      484.57     38.99 o 
   9   6   8       29.89       40.35     19.07 o 
 -10   7   8      101.17       85.17     14.36 o 
  -9   7   8       96.56      121.65     21.33 o 
  -8   7   8      269.49      281.36     26.15 o 
  -7   7   8     1301.95     1299.52     37.03 o 
  -6   7   8      629.98      628.69     19.24 o 
  -5   7   8     2285.10     2238.72     32.76 o 
  -4   7   8     1339.90     1373.69     23.41 o 
  -3   7   8     7096.08     6952.27     73.97 o 
  -2   7   8     1330.78     1314.23     13.17 o 
  -1   7   8     7441.53     7533.03     55.95 o 
   0   7   8     1691.75     1697.17     12.94 o 
   1   7   8     4947.17     4983.79     42.90 o 
   2   7   8     4101.64     4009.91     36.78 o 
   3   7   8     5097.57     4825.61     43.05 o 
   4   7   8      278.50      306.72     10.79 o 
   5   7   8     2270.09     2248.30     34.51 o 
   6   7   8      214.19      215.75     13.76 o 
   7   7   8      858.80      823.36     48.29 o 
   8   7   8        4.66       19.25     14.19 o 
 -10   8   8       24.11       19.05     10.04 o 
  -9   8   8       65.45       88.50     20.31 o 
  -8   8   8      251.67      258.03     27.69 o 
  -7   8   8      132.18      129.59     12.76 o 
  -6   8   8      912.88      959.17     18.02 o 
  -5   8   8      230.57      207.40      8.87 o 
  -4   8   8      847.43      973.93     21.57 o 
  -3   8   8      354.52      338.52     11.01 o 
  -2   8   8     3547.26     3420.76     33.16 o 
  -1   8   8      418.32      428.90      8.54 o 
   0   8   8     2227.51     2100.99     18.17 o 
   1   8   8       70.88       95.73      3.99 o 
   2   8   8     2527.51     2308.42     27.48 o 
   3   8   8       90.24       92.75      4.90 o 
   4   8   8      619.79      636.12     20.43 o 
   5   8   8      445.60      438.16     13.59 o 
   6   8   8      586.91      607.01     20.35 o 
   7   8   8      520.19      564.45     41.27 o 
   8   8   8      244.44      240.70     31.48 o 
 -10   9   8        8.29        1.38      8.48 o 
  -9   9   8      187.79      206.91     19.39 o 
  -8   9   8       73.87       41.06     15.82 o 
  -7   9   8       12.00       28.61     12.94 o 
  -6   9   8       21.39       21.39      4.83 o 
  -5   9   8       75.80       86.46      6.82 o 
  -4   9   8      122.92      112.64      9.30 o 
  -3   9   8       38.00       45.85      4.34 o 
  -2   9   8       22.10       12.82      2.85 o 
  -1   9   8       60.06       70.45      4.29 o 
   0   9   8        0.46        8.94      3.30 o 
   1   9   8        7.15        6.12      2.42 o 
   2   9   8      223.40      188.19      6.87 o 
   3   9   8       47.35       45.70      4.01 o 
   4   9   8      125.38      134.98      8.65 o 
   5   9   8        2.65        7.52      4.52 o 
   6   9   8       31.33       25.90      7.02 o 
   7   9   8      207.43      249.80     30.00 o 
   8   9   8        3.62       18.07     16.37 o 
  -9  10   8      219.43      205.98     22.99 o 
  -8  10   8       25.46        5.74     12.28 o 
  -7  10   8      800.08      800.82     46.30 o 
  -6  10   8        0.41       -0.03      4.16 o 
  -5  10   8      298.59      267.52     12.56 o 
  -4  10   8      233.14      234.33     12.02 o 
  -3  10   8       15.74       19.25      4.66 o 
  -2  10   8       60.01       49.43      4.61 o 
  -1  10   8      681.35      642.00     13.28 o 
   0  10   8      543.06      544.66     12.36 o 
   1  10   8      120.18      122.92      7.92 o 
   2  10   8      427.73      421.47     11.01 o 
   3  10   8       60.45       53.27      4.70 o 
   4  10   8      320.96      361.56     13.26 o 
   5  10   8       55.98       50.27      8.18 o 
   6  10   8      449.32      453.97     17.74 o 
   7  10   8       24.95       26.18     11.28 o 
  -9  11   8       47.54       46.29     12.72 o 
  -8  11   8      199.59      211.76     19.44 o 
  -7  11   8       99.36       91.51     20.68 o 
  -6  11   8      766.49      724.57     45.36 o 
  -5  11   8      315.41      333.72     22.04 o 
  -4  11   8      486.08      465.38     16.82 o 
  -3  11   8      909.12      905.93     20.16 o 
  -2  11   8     1847.65     1896.91     38.84 o 
  -1  11   8      700.92      756.67     15.35 o 
   0  11   8      848.52      804.35     17.79 o 
   1  11   8     1612.35     1648.95     24.85 o 
   2  11   8      371.16      368.05     10.68 o 
   3  11   8     1043.82     1046.19     20.68 o 
   4  11   8        5.59        1.42      8.34 o 
   5  11   8     1316.20     1356.66     32.57 o 
   6  11   8       49.86       54.25      8.75 o 
   7  11   8      476.61      497.13     39.62 o 
  -8  12   8      107.70      119.90     16.49 o 
  -7  12   8      528.37      552.58     41.63 o 
  -6  12   8      383.70      433.65     20.65 o 
  -5  12   8     1489.87     1419.82     32.11 o 
  -4  12   8      803.24      811.56     23.48 o 
  -3  12   8      530.43      526.91     27.04 o 
  -2  12   8     1180.73     1156.27     19.69 o 
  -1  12   8      563.20      558.05     13.54 o 
   0  12   8     1849.33     1789.19     34.26 o 
   1  12   8      169.38      148.89      8.71 o 
   2  12   8     1393.13     1378.83     22.81 o 
   3  12   8      331.48      346.29     14.04 o 
   4  12   8     1898.91     1828.28     47.71 o 
   5  12   8       55.74       57.85     10.84 o 
   6  12   8      695.80      695.94     27.06 o 
  -7  13   8      219.60      183.20     28.05 o 
  -6  13   8      256.38      293.50     20.95 o 
  -5  13   8     1512.56     1630.27     43.07 o 
  -4  13   8      176.53      174.08     12.35 o 
  -3  13   8     1166.78     1225.39     31.22 o 
  -2  13   8      574.21      548.14     13.34 o 
  -1  13   8     2353.42     2405.05     39.14 o 
   0  13   8      377.62      384.14     17.16 o 
   1  13   8     1705.35     1691.69     32.52 o 
   2  13   8      497.55      496.33     13.19 o 
   3  13   8     1210.15     1219.96     30.65 o 
   4  13   8      324.78      308.81     19.97 o 
   5  13   8      422.64      431.08     22.95 o 
  -6  14   8      262.31      274.37     38.41 o 
  -5  14   8       41.09       27.95      9.55 o 
  -4  14   8      472.61      464.48     19.32 o 
  -3  14   8      119.18      118.79      9.54 o 
  -2  14   8      175.06      174.72      8.16 o 
  -1  14   8      406.67      403.06     15.39 o 
   0  14   8      939.42      965.93     24.66 o 
   1  14   8       34.06       24.05      6.68 o 
   2  14   8      414.64      419.23     14.77 o 
   3  14   8      115.38      121.62     14.52 o 
   4  14   8      319.07      278.20     23.68 o 
  -5  15   8      113.43      100.59     13.17 o 
  -4  15   8        8.75       12.22      7.16 o 
  -3  15   8      132.08      132.75     11.53 o 
  -2  15   8       53.97       72.38      9.65 o 
  -1  15   8      376.93      408.85     15.76 o 
   0  15   8       41.90       32.61      7.08 o 
   1  15   8        6.79        5.26      7.85 o 
   2  15   8       17.83       15.81      5.37 o 
   3  15   8        4.99        6.69      8.40 o 
  -3  16   8       79.91       65.82      8.58 o 
  -2  16   8       88.72       75.67      9.94 o 
  -1  16   8       23.31       24.31      6.42 o 
   0  16   8       22.11       19.20      7.16 o 
   1  16   8      311.79      322.63     14.96 o 
 -11   1   9      100.33      105.34     14.15 o 
 -10   1   9      103.73      133.07     19.28 o 
  -9   1   9       22.40       17.76      6.01 o 
  -8   1   9      333.28      338.56     18.35 o 
  -7   1   9      112.02      101.74      6.84 o 
  -6   1   9      106.21       74.75      5.73 o 
  -5   1   9       33.31       22.56      3.49 o 
  -4   1   9     3151.95     3031.69     41.81 o 
  -3   1   9        8.42       21.37      1.35 o 
  -2   1   9     2911.96     2967.75     23.35 o 
  -1   1   9       10.97       20.28      2.17 o 
   0   1   9      223.35      244.19      3.51 o 
   1   1   9      444.13      375.77      4.00 o 
   2   1   9     2125.80     2203.68     15.24 o 
   3   1   9      529.23      493.99      7.33 o 
   4   1   9     3155.65     2938.05     30.53 o 
   5   1   9     1017.16      988.37     15.62 o 
   6   1   9      692.13      659.30     16.30 o 
   7   1   9      239.42      241.61     10.84 o 
   8   1   9      190.03      181.50     17.26 o 
   9   1   9       73.78       83.33     14.82 o 
 -11   2   9       99.88      111.77     21.67 o 
 -10   2   9       54.29       37.86     13.99 o 
  -9   2   9      675.87      670.61     25.62 o 
  -8   2   9       78.09       88.92      8.27 o 
  -7   2   9     1869.41     1826.43     33.11 o 
  -6   2   9      500.23      522.97     14.37 o 
  -5   2   9     6298.84     6103.62     69.77 o 
  -4   2   9        8.86       18.51      2.24 o 
  -3   2   9     9364.64     9086.41     71.92 o 
  -2   2   9       23.71       27.52      2.21 o 
  -1   2   9    15254.72    15379.05     90.20 o 
   0   2   9     2507.29     2680.15     17.19 o 
   1   2   9    12133.83    12394.58     65.51 o 
   2   2   9      482.03      477.07      5.40 o 
   3   2   9     3042.35     3120.37     26.10 o 
   4   2   9     1311.75     1319.80     16.73 o 
   5   2   9     3566.63     3395.82     39.27 o 
   6   2   9      107.40      143.83     10.48 o 
   7   2   9     1072.56     1044.72     22.55 o 
   8   2   9      385.12      412.79     23.40 o 
   9   2   9      462.37      483.94     26.91 o 
 -11   3   9        2.37        4.48      7.44 o 
 -10   3   9       20.31       23.69     11.74 o 
  -9   3   9        9.73       10.45      6.66 o 
  -8   3   9      855.08      883.74     28.62 o 
  -7   3   9        3.07       13.83      5.04 o 
  -6   3   9     5110.96     4890.10     70.66 o 
  -5   3   9       36.53       53.80      4.54 o 
  -4   3   9    13604.12    13302.88    120.30 o 
  -3   3   9      798.85      847.67     11.18 o 
  -2   3   9    18813.37    18554.94    111.92 o 
  -1   3   9     1437.12     1321.91     10.13 o 
   0   3   9    19896.58    19383.02    102.93 o 
   1   3   9      938.11      882.20      7.66 o 
   2   3   9    13037.54    13192.87     72.26 o 
   3   3   9       94.99      122.14      3.71 o 
   4   3   9     6413.05     6358.83     51.91 o 
   5   3   9      324.55      342.51      9.16 o 
   6   3   9     2137.01     2116.75     33.96 o 
   7   3   9      356.27      370.63     14.22 o 
   8   3   9      571.82      591.13     28.41 o 
   9   3   9      355.36      409.30     37.87 o 
 -11   4   9      175.43      157.11     18.03 o 
 -10   4   9       19.84       -4.06      9.05 o 
  -9   4   9     1952.64     1963.44     73.19 o 
  -8   4   9       38.19       54.26      9.19 o 
  -7   4   9     2219.34     2070.19     48.27 o 
  -6   4   9      172.98      187.89      7.60 o 
  -5   4   9     4263.56     4077.43     44.26 o 
  -4   4   9      108.63      134.53      5.24 o 
  -3   4   9     8214.83     8076.26     65.97 o 
  -2   4   9        1.51       11.76      1.84 o 
  -1   4   9    10921.14    10993.53     60.92 o 
   0   4   9      297.89      410.90      4.77 o 
   1   4   9     9120.88     9253.79     51.77 o 
   2   4   9      477.39      513.03      6.45 o 
   3   4   9     6283.72     6105.73     44.00 o 
   4   4   9      336.63      379.69      7.09 o 
   5   4   9     2120.40     2007.99     36.03 o 
   6   4   9      830.86      822.53     18.41 o 
   7   4   9      818.33      805.70     28.20 o 
   8   4   9      227.79      239.58     29.52 o 
   9   4   9      411.96      438.84     39.31 o 
 -11   5   9        1.65        6.60      7.83 o 
 -10   5   9      138.19      167.49     24.39 o 
  -9   5   9      146.96      172.90     22.63 o 
  -8   5   9        3.32        9.94      6.22 o 
  -7   5   9       21.66       31.63      7.18 o 
  -6   5   9     1635.79     1643.14     39.44 o 
  -5   5   9       40.33       48.90      4.85 o 
  -4   5   9     2086.43     2150.85     25.63 o 
  -3   5   9      362.22      393.47      7.39 o 
  -2   5   9     5121.82     5281.06     36.31 o 
  -1   5   9      638.98      650.94      6.96 o 
   0   5   9     1024.37     1122.04      9.20 o 
   1   5   9      274.33      274.77      4.23 o 
   2   5   9     2416.68     2458.47     19.31 o 
   3   5   9      868.10      828.70     10.58 o 
   4   5   9     1866.21     1751.44     22.63 o 
   5   5   9      220.52      226.43     11.11 o 
   6   5   9     1412.19     1357.68     25.87 o 
   7   5   9       26.88       25.97      8.09 o 
   8   5   9      196.76      211.87     28.68 o 
   9   5   9        9.51        7.91     15.04 o 
 -11   6   9        2.26       10.27      8.60 o 
 -10   6   9       27.19       22.58     13.30 o 
  -9   6   9       51.08       68.03     16.90 o 
  -8   6   9        5.85       13.10      7.60 o 
  -7   6   9       15.37       35.04      8.02 o 
  -6   6   9      291.66      294.44     12.61 o 
  -5   6   9       25.32       35.74      3.80 o 
  -4   6   9      176.36      196.07      7.77 o 
  -3   6   9       19.20       21.65      2.70 o 
  -2   6   9       95.97      117.30      3.50 o 
  -1   6   9      563.69      535.15      6.44 o 
   0   6   9        7.20        6.58      1.39 o 
   1   6   9      381.08      355.99      5.46 o 
   2   6   9      234.78      223.67      5.79 o 
   3   6   9       17.93       29.86      5.48 o 
   4   6   9       76.04       60.10      4.26 o 
   5   6   9       15.52       18.66      4.50 o 
   6   6   9       33.33       37.97      5.74 o 
   7   6   9       31.06       30.08     15.30 o 
   8   6   9       41.65       21.59     15.28 o 
   9   6   9       46.69       50.22     19.82 o 
 -10   7   9       36.98       63.32     17.41 o 
  -9   7   9      283.02      235.21     27.81 o 
  -8   7   9      117.66      108.74     19.49 o 
  -7   7   9      347.53      317.89     17.53 o 
  -6   7   9      223.95      230.10     16.31 o 
  -5   7   9      444.86      422.91     11.55 o 
  -4   7   9     2276.13     2122.27     31.87 o 
  -3   7   9       59.90       54.80      5.21 o 
  -2   7   9      746.06      731.57     13.77 o 
  -1   7   9        3.48        3.78      1.72 o 
   0   7   9     2744.15     2748.01     19.75 o 
   1   7   9      140.41      134.29      4.52 o 
   2   7   9        4.44        5.01      2.01 o 
   3   7   9      129.98      144.59      6.25 o 
   4   7   9      334.01      363.51     11.99 o 
   5   7   9      193.44      180.08      9.06 o 
   6   7   9      123.20      127.04      8.72 o 
   7   7   9       40.31       35.54     16.76 o 
   8   7   9       52.60       40.77     18.15 o 
 -10   8   9       44.33       39.35     12.13 o 
  -9   8   9       86.05       94.84     20.96 o 
  -8   8   9      175.51      190.61     25.04 o 
  -7   8   9      708.47      738.50     76.67 o 
  -6   8   9       80.06       73.81      7.19 o 
  -5   8   9     1480.75     1484.03     25.77 o 
  -4   8   9       12.66       24.23      4.43 o 
  -3   8   9     3493.75     3589.94     48.40 o 
  -2   8   9       91.65       94.51      4.37 o 
  -1   8   9     4935.47     4723.12     68.14 o 
   0   8   9      285.70      289.17      6.07 o 
   1   8   9     3055.70     3189.96     28.95 o 
   2   8   9     1395.38     1382.24     20.23 o 
   3   8   9     4390.91     4220.22     43.24 o 
   4   8   9      356.20      385.92     12.74 o 
   5   8   9     1288.58     1297.57     25.21 o 
   6   8   9      443.00      472.53     17.99 o 
   7   8   9     1297.11     1391.93     65.86 o 
   8   8   9      154.39      189.43     30.14 o 
 -10   9   9      310.57      306.37     23.49 o 
  -9   9   9        2.85      -10.50      8.07 o 
  -8   9   9      585.45      584.87     40.26 o 
  -7   9   9        1.39        9.04      9.22 o 
  -6   9   9     1637.19     1654.80     44.22 o 
  -5   9   9       45.83       55.18      7.14 o 
  -4   9   9     5142.88     5008.76     64.71 o 
  -3   9   9       43.05       45.66      5.57 o 
  -2   9   9     5086.64     5207.36     50.33 o 
  -1   9   9      161.37      171.36      6.35 o 
   0   9   9     6165.57     6140.33     58.31 o 
   1   9   9       79.65      106.47      5.94 o 
   2   9   9     3930.79     3892.26     44.66 o 
   3   9   9       58.74       64.55      6.10 o 
   4   9   9     2876.86     2893.49     43.27 o 
   5   9   9      279.72      290.57     11.92 o 
   6   9   9      633.24      606.91     20.05 o 
   7   9   9      368.17      397.50     36.35 o 
  -9  10   9      248.13      268.49     21.95 o 
  -8  10   9        5.37        2.93     11.24 o 
  -7  10   9     1488.27     1461.93     65.24 o 
  -6  10   9        0.11        1.28      4.37 o 
  -5  10   9     1854.99     1841.24     35.65 o 
  -4  10   9      122.59      103.28      8.92 o 
  -3  10   9     2750.57     2686.81     46.28 o 
  -2  10   9      556.41      566.35     13.10 o 
  -1  10   9     4267.03     4137.15     51.85 o 
   0  10   9      309.73      294.38      9.36 o 
   1  10   9     3145.16     3022.32     37.44 o 
   2  10   9      408.18      380.62     10.66 o 
   3  10   9     1933.51     1823.97     35.47 o 
   4  10   9      130.84      131.53      8.82 o 
   5  10   9      645.05      651.37     21.42 o 
   6  10   9      164.02      152.40     11.74 o 
   7  10   9      805.16      854.07     52.37 o 
  -9  11   9       25.38       12.17     12.42 o 
  -8  11   9      290.91      255.33     30.81 o 
  -7  11   9        1.64        9.64     12.77 o 
  -6  11   9      586.74      606.15     18.72 o 
  -5  11   9      384.71      368.67     15.28 o 
  -4  11   9     1471.44     1478.43     32.25 o 
  -3  11   9       28.80       27.75      5.27 o 
  -2  11   9     1006.91     1016.01     17.81 o 
  -1  11   9        2.22        0.58      2.79 o 
   0  11   9     1189.25     1227.19     23.06 o 
   1  11   9       34.80       29.35      5.27 o 
   2  11   9      779.83      728.91     15.44 o 
   3  11   9      122.18      132.63      6.85 o 
   4  11   9      669.43      689.91     27.13 o 
   5  11   9        0.27        3.50      6.36 o 
   6  11   9      397.10      392.49     17.45 o 
  -8  12   9       98.40       72.65     14.05 o 
  -7  12   9       37.44       47.12     18.22 o 
  -6  12   9      315.60      343.02     23.59 o 
  -5  12   9      148.04      120.07     10.34 o 
  -4  12   9      341.24      334.04     15.43 o 
  -3  12   9       45.41       52.23      6.72 o 
  -2  12   9      104.27       96.58      6.23 o 
  -1  12   9       61.04       71.46      6.69 o 
   0  12   9       25.79       19.40      5.69 o 
   1  12   9      289.59      303.97     11.44 o 
   2  12   9       15.20       13.49      5.84 o 
   3  12   9      155.42      148.04      8.02 o 
   4  12   9       12.26        3.01      8.08 o 
   5  12   9       52.85       62.25     11.16 o 
   6  12   9       14.41       11.85     11.35 o 
  -7  13   9       90.30       54.08     20.03 o 
  -6  13   9       96.30       85.70     10.79 o 
  -5  13   9       78.17       69.39     11.49 o 
  -4  13   9        2.11       -3.99      6.60 o 
  -3  13   9       18.63       21.79      5.86 o 
  -2  13   9      711.74      705.68     15.31 o 
  -1  13   9      103.40       97.24     11.91 o 
   0  13   9      203.77      191.48     11.33 o 
   1  13   9       31.34       37.66      7.01 o 
   2  13   9      324.72      354.56     12.77 o 
   3  13   9       18.04        9.66      6.59 o 
   4  13   9        7.12        4.17      8.15 o 
   5  13   9       42.15       40.24     10.54 o 
  -6  14   9       42.31       41.55     11.95 o 
  -5  14   9      731.51      740.51     28.61 o 
  -4  14   9       89.32       48.38      9.18 o 
  -3  14   9      998.72      995.94     23.87 o 
  -2  14   9        7.45        7.50      4.22 o 
  -1  14   9      576.20      574.22     18.24 o 
   0  14   9       19.04       16.96      6.35 o 
   1  14   9      500.71      493.33     17.68 o 
   2  14   9       74.23       57.87     12.18 o 
   3  14   9      466.98      464.06     19.41 o 
   4  14   9      223.18      215.91     14.38 o 
  -5  15   9       11.64       -0.53      7.82 o 
  -4  15   9      530.38      542.15     21.27 o 
  -3  15   9        0.20        2.53      5.53 o 
  -2  15   9     1514.14     1532.04     37.76 o 
  -1  15   9      162.52      180.55     11.40 o 
   0  15   9      797.14      779.94     22.51 o 
   1  15   9       82.76       96.25      9.71 o 
   2  15   9      935.52      993.82     21.88 o 
   3  15   9      128.47      127.82     12.76 o 
  -3  16   9      512.33      529.19     20.51 o 
  -2  16   9        0.56       -4.75      6.03 o 
  -1  16   9      456.41      445.92     16.50 o 
   0  16   9       55.61       63.95      8.83 o 
 -10   0  10      347.75      376.75     20.18 o 
  -9   0  10       65.39       48.35     13.04 o 
  -8   0  10     1444.53     1480.05     33.87 o 
  -7   0  10      674.49      702.55     19.79 o 
  -6   0  10     2433.16     2522.91     72.40 o 
  -5   0  10     2806.79     2706.44     56.21 o 
  -4   0  10     4635.78     4565.86    108.15 o 
  -3   0  10     1621.27     1431.34     19.67 o 
  -2   0  10    12288.78    12762.09    123.62 o 
  -1   0  10    11491.86    11568.12    117.75 o 
   0   0  10     3165.93     2962.79     27.40 o 
   1   0  10    11601.59    11872.80     88.15 o 
   2   0  10     2200.31     2394.16     26.00 o 
   3   0  10     9407.67     9626.12    121.01 o 
   4   0  10      443.82      392.96     12.63 o 
   5   0  10     3463.41     3397.99     48.45 o 
   6   0  10     1477.70     1342.03     36.10 o 
   7   0  10     1991.90     1922.80     47.75 o 
   8   0  10       84.98       90.14     20.43 o 
   9   0  10      631.82      718.93     47.11 o 
 -11   1  10      141.64      179.48     23.38 o 
 -10   1  10      104.44      110.27     10.54 o 
  -9   1  10      583.67      600.85     23.59 o 
  -8   1  10     1028.16     1037.68     44.85 o 
  -7   1  10     1323.30     1303.87     26.00 o 
  -6   1  10      534.18      514.96     14.05 o 
  -5   1  10     3460.61     3499.91     63.57 o 
  -4   1  10     2878.79     2796.32     39.68 o 
  -3   1  10     4462.67     4391.11     38.51 o 
  -2   1  10    13117.81    13536.21     92.71 o 
  -1   1  10     6851.31     7043.14     42.02 o 
   0   1  10     6788.90     6526.26     35.92 o 
   1   1  10     5063.88     5332.86     29.09 o 
   2   1  10     8234.77     8286.08     47.60 o 
   3   1  10     3763.51     3715.70     35.52 o 
   4   1  10     1759.34     1669.01     20.32 o 
   5   1  10      498.46      469.86     10.54 o 
   6   1  10     1827.42     1802.10     30.96 o 
   7   1  10      114.99      126.64      8.75 o 
   8   1  10      558.66      597.89     33.76 o 
   9   1  10        2.19       13.90     10.62 o 
 -11   2  10       17.35        2.35     10.40 o 
 -10   2  10       22.74       16.70     10.80 o 
  -9   2  10       73.15       85.82      9.09 o 
  -8   2  10      154.90      158.10     12.35 o 
  -7   2  10      762.13      753.50     23.51 o 
  -6   2  10        2.55        4.87      3.52 o 
  -5   2  10     1670.59     1674.36     24.72 o 
  -4   2  10     1922.93     1926.45     26.58 o 
  -3   2  10     1485.64     1470.47     15.97 o 
  -2   2  10     2331.74     2482.71     19.92 o 
  -1   2  10     2792.87     2778.66     21.66 o 
   0   2  10      558.10      560.57      5.42 o 
   1   2  10     1172.56     1221.51      9.50 o 
   2   2  10     1595.68     1605.50     12.14 o 
   3   2  10     5514.12     5319.78     41.18 o 
   4   2  10      269.16      233.67      6.60 o 
   5   2  10      768.64      728.57     13.89 o 
   6   2  10      407.77      373.67     12.69 o 
   7   2  10      388.49      401.60     14.10 o 
   8   2  10       10.53       15.67     10.13 o 
   9   2  10      142.78      132.35     24.75 o 
 -11   3  10       98.85       97.75     20.27 o 
 -10   3  10        0.19        5.95     10.25 o 
  -9   3  10        4.81       22.05      7.75 o 
  -8   3  10        8.31       15.17      5.41 o 
  -7   3  10       18.34       20.11      4.86 o 
  -6   3  10       96.02       96.69      7.17 o 
  -5   3  10       90.45      122.39      8.29 o 
  -4   3  10       13.81       17.70      2.31 o 
  -3   3  10       16.58       26.84      3.46 o 
  -2   3  10      279.31      313.90      4.32 o 
  -1   3  10      185.73      167.31      3.16 o 
   0   3  10      122.04       99.91      2.44 o 
   1   3  10      140.61      162.08      3.23 o 
   2   3  10      205.88      200.40      4.11 o 
   3   3  10       29.55       23.41      2.43 o 
   4   3  10       76.28       75.78      6.27 o 
   5   3  10       90.71       84.32      5.39 o 
   6   3  10        4.10        3.06      4.12 o 
   7   3  10       41.46       38.10      6.30 o 
   8   3  10        8.63        8.96      9.33 o 
   9   3  10        4.48       26.22     16.51 o 
 -11   4  10        1.58        2.36     10.53 o 
 -10   4  10      351.99      342.66     30.39 o 
  -9   4  10       37.01       32.65     14.26 o 
  -8   4  10       69.34       80.86     10.78 o 
  -7   4  10      178.64      182.14      8.96 o 
  -6   4  10     1547.66     1517.75     26.35 o 
  -5   4  10      734.26      717.12     18.22 o 
  -4   4  10     1233.14     1205.44     16.54 o 
  -3   4  10     1126.01     1089.62     14.17 o 
  -2   4  10     4854.49     4966.51     34.32 o 
  -1   4  10     1014.69     1069.82      9.11 o 
   0   4  10      961.20     1063.42      8.79 o 
   1   4  10     2931.95     2893.24     19.28 o 
   2   4  10      665.84      681.91      8.68 o 
   3   4  10      787.51      818.53     11.28 o 
   4   4  10      287.08      287.77      6.22 o 
   5   4  10      782.28      773.93     16.77 o 
   6   4  10       38.41       31.61      7.27 o 
   7   4  10       69.43       73.74     10.56 o 
   8   4  10        7.94       -1.82     11.48 o 
   9   4  10       73.53       74.08     21.63 o 
 -11   5  10      180.20      210.54     27.80 o 
 -10   5  10       21.45       28.29     13.43 o 
  -9   5  10      271.33      303.29     28.27 o 
  -8   5  10       17.15       17.81      7.79 o 
  -7   5  10     1004.78      942.95     29.85 o 
  -6   5  10      256.89      278.46     12.11 o 
  -5   5  10     1698.76     1675.49     23.85 o 
  -4   5  10     1494.96     1482.42     19.45 o 
  -3   5  10     2127.61     2054.92     21.24 o 
  -2   5  10     2619.24     2588.48     20.60 o 
  -1   5  10     3098.06     3197.84     22.28 o 
   0   5  10    13062.20    12730.50     67.75 o 
   1   5  10     1323.24     1385.07     11.74 o 
   2   5  10     5310.80     5282.01     39.32 o 
   3   5  10      622.50      640.43     10.57 o 
   4   5  10     3270.91     3323.40     34.67 o 
   5   5  10      336.14      344.83     12.80 o 
   6   5  10      841.72      877.45     20.22 o 
   7   5  10      191.22      230.98     28.12 o 
   8   5  10      606.75      618.13     44.92 o 
   9   5  10        2.92       16.69     17.43 o 
 -11   6  10        1.76       -2.93      7.22 o 
 -10   6  10      499.75      610.40     41.48 o 
  -9   6  10      577.41      519.33     36.46 o 
  -8   6  10      616.12      629.60     54.32 o 
  -7   6  10      739.37      751.04     35.88 o 
  -6   6  10     2300.96     2227.12     41.62 o 
  -5   6  10     1566.63     1518.78     23.96 o 
  -4   6  10     1942.53     1935.22     29.11 o 
  -3   6  10     2674.25     2717.61     33.83 o 
  -2   6  10     6094.06     6298.82     46.95 o 
  -1   6  10     3676.63     3645.38     26.02 o 
   0   6  10     4780.35     4919.56     30.95 o 
   1   6  10     5203.57     5339.34     36.47 o 
   2   6  10      808.16      894.44     11.96 o 
   3   6  10     4933.10     4908.70     43.86 o 
   4   6  10      889.09      779.18     13.39 o 
   5   6  10     2861.21     2904.76     41.77 o 
   6   6  10       32.33       39.02      5.98 o 
   7   6  10     1353.80     1400.79     65.45 o 
   8   6  10      231.90      200.04     29.79 o 
 -10   7  10      488.94      487.05     38.22 o 
  -9   7  10      380.95      346.64     31.39 o 
  -8   7  10      303.29      309.06     18.41 o 
  -7   7  10      818.85      803.20     82.09 o 
  -6   7  10      481.61      508.03     17.66 o 
  -5   7  10     2119.33     2090.15     31.60 o 
  -4   7  10     2131.09     2027.70     31.05 o 
  -3   7  10     2539.88     2542.76     38.73 o 
  -2   7  10     4548.97     4560.90     40.22 o 
  -1   7  10     2377.67     2423.56     19.15 o 
   0   7  10     6730.74     6792.22     48.26 o 
   1   7  10     2951.07     2858.90     27.19 o 
   2   7  10     1344.53     1365.40     20.64 o 
   3   7  10     1501.66     1489.72     20.10 o 
   4   7  10     2229.17     2174.18     27.47 o 
   5   7  10      374.42      368.02     13.72 o 
   6   7  10      830.62      786.92     25.12 o 
   7   7  10        3.37       17.02     14.68 o 
   8   7  10      451.63      497.89     42.24 o 
 -10   8  10       15.84       36.72     15.66 o 
  -9   8  10       30.35       34.51     15.46 o 
  -8   8  10       40.15       47.93     14.96 o 
  -7   8  10      512.32      560.30     25.29 o 
  -6   8  10      152.71      179.25      7.91 o 
  -5   8  10     1911.19     1986.72     31.68 o 
  -4   8  10     1095.50     1048.72     20.92 o 
  -3   8  10      967.41     1048.36     20.86 o 
  -2   8  10      936.17      912.42     14.39 o 
  -1   8  10      985.44     1038.84     15.48 o 
   0   8  10     1621.21     1539.02     18.78 o 
   1   8  10     2510.96     2293.24     24.82 o 
   2   8  10        8.54       15.07      3.30 o 
   3   8  10     1053.04     1065.96     16.59 o 
   4   8  10      491.92      477.80     14.37 o 
   5   8  10      615.11      617.43     19.94 o 
   6   8  10      103.21       91.59     10.67 o 
   7   8  10       47.32       72.18     21.74 o 
   8   8  10      243.33      223.29     31.97 o 
 -10   9  10       36.72       39.53     11.85 o 
  -9   9  10       39.41       22.00     13.75 o 
  -8   9  10       61.66       51.20     16.11 o 
  -7   9  10        4.72        4.45     17.00 o 
  -6   9  10       86.60       94.79      7.22 o 
  -5   9  10       40.61       31.89      6.69 o 
  -4   9  10      388.04      385.16     12.80 o 
  -3   9  10      379.48      304.64     12.93 o 
  -2   9  10       88.58       96.70      5.11 o 
  -1   9  10       39.30       43.20      3.86 o 
   0   9  10      137.59      140.14      6.05 o 
   1   9  10        6.73        8.90      3.44 o 
   2   9  10       82.89       80.63      5.58 o 
   3   9  10      310.79      293.54      8.60 o 
   4   9  10       49.61       36.63      7.38 o 
   5   9  10      284.25      281.79     14.58 o 
   6   9  10       49.97       59.39      8.55 o 
   7   9  10        1.79       -8.18     12.65 o 
  -9  10  10        0.46       10.80     11.63 o 
  -8  10  10      242.04      204.30     27.49 o 
  -7  10  10        2.21        2.26      6.90 o 
  -6  10  10      359.63      363.32     13.82 o 
  -5  10  10       28.52       34.77      6.32 o 
  -4  10  10      944.17      919.29     27.89 o 
  -3  10  10        1.94       -0.01      4.30 o 
  -2  10  10      838.51      801.47     13.98 o 
  -1  10  10      390.45      360.24     10.36 o 
   0  10  10      436.15      450.21     12.97 o 
   1  10  10      227.46      253.11     11.59 o 
   2  10  10       48.42       35.32      4.61 o 
   3  10  10      483.16      483.42     11.57 o 
   4  10  10        0.10        1.85      4.24 o 
   5  10  10        8.97        1.82      6.46 o 
   6  10  10        6.10        9.95      6.73 o 
   7  10  10      225.70      280.52     33.18 o 
  -8  11  10        5.97       11.39     14.15 o 
  -7  11  10      251.27      219.69     28.06 o 
  -6  11  10      100.16      105.25     15.33 o 
  -5  11  10      214.97      226.97     12.69 o 
  -4  11  10      102.13       99.47      9.36 o 
  -3  11  10      862.61      822.26     22.72 o 
  -2  11  10      815.82      841.69     16.11 o 
  -1  11  10      465.51      464.58     13.31 o 
   0  11  10     1159.70     1174.94     22.63 o 
   1  11  10      545.18      531.66     13.31 o 
   2  11  10     2606.16     2634.02     34.92 o 
   3  11  10      213.67      207.28      8.52 o 
   4  11  10     1387.90     1389.44     40.08 o 
   5  11  10      185.23      199.88     13.57 o 
   6  11  10      353.81      380.63     26.72 o 
  -8  12  10      382.29      421.36     37.90 o 
  -7  12  10      222.55      225.40     29.20 o 
  -6  12  10      335.82      337.69     14.80 o 
  -5  12  10      293.53      338.22     15.47 o 
  -4  12  10     2214.96     2213.12     43.13 o 
  -3  12  10     1179.91     1227.44     25.38 o 
  -2  12  10      880.58      869.50     16.72 o 
  -1  12  10     1605.69     1643.39     28.19 o 
   0  12  10     1127.47     1068.79     25.20 o 
   1  12  10     1388.65     1372.44     25.86 o 
   2  12  10      490.50      500.71     13.26 o 
   3  12  10     1068.24     1038.33     20.55 o 
   4  12  10       94.60       79.70     12.35 o 
   5  12  10      933.94      937.08     33.00 o 
  -7  13  10      499.95      542.30     42.46 o 
  -6  13  10      262.35      275.53     16.69 o 
  -5  13  10      263.92      306.68     28.04 o 
  -4  13  10      415.21      426.09     17.92 o 
  -3  13  10      626.91      656.84     24.12 o 
  -2  13  10     1722.09     1749.47     28.68 o 
  -1  13  10      543.53      507.62     14.97 o 
   0  13  10     1047.58     1078.08     31.92 o 
   1  13  10      847.63      830.93     22.56 o 
   2  13  10     1096.18     1095.39     22.98 o 
   3  13  10      192.84      206.29     13.69 o 
   4  13  10      355.13      333.20     20.94 o 
   5  13  10       94.64      102.44     13.70 o 
  -6  14  10       74.46       72.60     11.02 o 
  -5  14  10      328.63      324.36     17.62 o 
  -4  14  10      122.54      101.20     10.99 o 
  -3  14  10      716.76      772.35     20.98 o 
  -2  14  10      280.04      303.30     13.83 o 
  -1  14  10       14.27        9.46      5.06 o 
   0  14  10      281.38      300.41     13.95 o 
   1  14  10      399.15      408.36     16.18 o 
   2  14  10      177.06      171.20      9.78 o 
   3  14  10      239.70      234.36     14.75 o 
   4  14  10      125.29      123.09     12.02 o 
  -5  15  10       10.15       12.26      8.33 o 
  -4  15  10       52.06       52.81      9.41 o 
  -3  15  10        0.16       -1.80      5.17 o 
  -2  15  10      246.54      277.91     16.60 o 
  -1  15  10      293.46      277.52     13.67 o 
   0  15  10       56.47       51.74     12.78 o 
   1  15  10        8.87        9.48      6.42 o 
   2  15  10       38.79       30.12      6.12 o 
  -2  16  10       62.08       56.22     12.53 o 
  -1  16  10       16.60       13.33      6.34 o 
 -11   1  11       18.27       30.73     12.63 o 
 -10   1  11       84.16       91.84     11.20 o 
  -9   1  11       83.61       99.47     11.78 o 
  -8   1  11        3.56       12.65      6.38 o 
  -7   1  11      635.17      604.37     17.78 o 
  -6   1  11        2.53        6.67      3.45 o 
  -5   1  11      972.31      969.98     29.77 o 
  -4   1  11        2.26       11.91      4.16 o 
  -3   1  11     1690.17     1683.93     17.65 o 
  -2   1  11     1402.91     1365.87     12.89 o 
  -1   1  11     3981.82     4006.06     24.80 o 
   0   1  11      105.01       83.74      2.28 o 
   1   1  11     3063.02     3025.31     18.55 o 
   2   1  11      116.91      141.59      3.32 o 
   3   1  11     5792.19     5488.83     60.28 o 
   4   1  11        3.50        5.07      2.83 o 
   5   1  11     1327.05     1267.82     16.52 o 
   6   1  11       94.59       99.05      7.69 o 
   7   1  11      346.55      375.22     16.55 o 
   8   1  11       21.02        5.75     11.51 o 
   9   1  11       71.32       84.77     22.20 o 
 -11   2  11        0.66       16.44     12.01 o 
 -10   2  11      248.26      241.02     17.27 o 
  -9   2  11       93.34      100.74      9.87 o 
  -8   2  11      712.78      640.25     23.93 o 
  -7   2  11      100.05      102.36      7.42 o 
  -6   2  11     4613.18     4381.31     64.74 o 
  -5   2  11        0.71       23.06     10.45 o 
  -4   2  11     5796.15     5625.51     62.32 o 
  -3   2  11      173.29      237.39      5.20 o 
  -2   2  11     9928.76     9532.94     60.59 o 
  -1   2  11       31.19       66.77      2.41 o 
   0   2  11    13175.39    13412.88     70.65 o 
   1   2  11        1.35        5.77      1.27 o 
   2   2  11    11985.37    11801.71     70.34 o 
   3   2  11      510.87      537.56      9.98 o 
   4   2  11     2080.64     2181.19     25.45 o 
   5   2  11      382.92      364.15      9.97 o 
   6   2  11     1267.05     1248.37     25.19 o 
   7   2  11      284.96      294.92     20.33 o 
   8   2  11      279.57      298.43     30.35 o 
   9   2  11       18.65       24.93     15.10 o 
 -11   3  11      529.40      513.20     37.36 o 
 -10   3  11      116.90      146.89     22.31 o 
  -9   3  11      689.58      741.92     56.95 o 
  -8   3  11      614.71      641.51     25.45 o 
  -7   3  11     2291.97     2225.55     44.71 o 
  -6   3  11      289.78      273.47     11.23 o 
  -5   3  11     5181.76     4896.68     70.70 o 
  -4   3  11      300.69      330.59      6.08 o 
  -3   3  11     9549.74     9324.90     74.17 o 
  -2   3  11      608.42      548.13      6.23 o 
  -1   3  11    11919.53    12103.34     65.61 o 
   0   3  11       38.74       46.24      1.97 o 
   1   3  11     7056.83     7367.59     40.46 o 
   2   3  11      953.41      874.15      9.94 o 
   3   3  11     6415.20     6395.85     53.65 o 
   4   3  11      838.50      796.45     13.01 o 
   5   3  11     3184.39     2986.44     37.27 o 
   6   3  11      407.82      436.26      9.67 o 
   7   3  11     1673.75     1628.90     46.81 o 
   8   3  11      124.69      135.91     25.72 o 
   9   3  11      127.56      123.15     26.05 o 
 -11   4  11      105.53       51.14     17.32 o 
 -10   4  11      240.38      250.81     27.60 o 
  -9   4  11       15.55       23.56      7.89 o 
  -8   4  11     2121.55     2125.55     51.02 o 
  -7   4  11        8.71       11.11      6.87 o 
  -6   4  11     2916.52     2848.53     71.98 o 
  -5   4  11        8.70       18.73      4.39 o 
  -4   4  11     5599.34     5510.45     50.41 o 
  -3   4  11      200.92      182.22      4.97 o 
  -2   4  11     7476.92     7439.12     50.16 o 
  -1   4  11       26.24       25.72      2.02 o 
   0   4  11     9698.73     9803.89     51.51 o 
   1   4  11      121.50      123.47      3.23 o 
   2   4  11     7485.81     7454.43     51.04 o 
   3   4  11      213.76      217.91      6.31 o 
   4   4  11     4802.58     4494.09     64.49 o 
   5   4  11      243.71      254.55     12.39 o 
   6   4  11     1106.11     1087.67     20.27 o 
   7   4  11      340.77      319.08     32.11 o 
   8   4  11      429.37      442.82     38.53 o 
 -11   5  11       78.14       88.47     20.52 o 
 -10   5  11        0.98       -4.11      9.32 o 
  -9   5  11       49.12       65.00     20.28 o 
  -8   5  11        9.18       13.65      6.84 o 
  -7   5  11      216.67      244.29     15.36 o 
  -6   5  11        0.09       -1.37      3.32 o 
  -5   5  11     1088.32     1115.09     18.81 o 
  -4   5  11       10.94       13.09      2.62 o 
  -3   5  11     2931.71     2930.05     28.30 o 
  -2   5  11       35.23       48.21      2.58 o 
  -1   5  11     2941.77     2967.97     21.40 o 
   0   5  11     1636.67     1573.90     13.30 o 
   1   5  11     3501.48     3427.02     26.26 o 
   2   5  11       33.59       35.37      2.70 o 
   3   5  11     2268.09     2268.37     24.46 o 
   4   5  11      120.20      102.73      5.07 o 
   5   5  11     1197.84     1144.61     25.33 o 
   6   5  11        0.55        1.41      4.05 o 
   7   5  11      487.49      438.11     36.77 o 
   8   5  11        7.73        7.22     14.40 o 
 -11   6  11       93.47      101.50     22.27 o 
 -10   6  11       52.18       39.25     15.66 o 
  -9   6  11      128.10      120.47     21.48 o 
  -8   6  11      268.49      295.66     18.00 o 
  -7   6  11      122.09      112.54     12.06 o 
  -6   6  11       21.74       28.63      5.80 o 
  -5   6  11      143.76      131.33      6.73 o 
  -4   6  11      665.78      682.32     15.03 o 
  -3   6  11      121.53      135.80      6.27 o 
  -2   6  11       63.45       82.44      6.71 o 
  -1   6  11        0.73        2.60      1.65 o 
   0   6  11     1655.02     1592.90     14.52 o 
   1   6  11       11.80       10.44      2.16 o 
   2   6  11       59.52       51.47      3.57 o 
   3   6  11       40.28       48.19      3.58 o 
   4   6  11       35.19       32.18      3.62 o 
   5   6  11      121.31      138.57      9.45 o 
   6   6  11        2.95        7.94      4.95 o 
   7   6  11       46.63       19.85     15.99 o 
   8   6  11       17.29        9.16     15.45 o 
 -10   7  11        3.36       -6.52      9.36 o 
  -9   7  11       41.91       70.04     18.39 o 
  -8   7  11      199.40      212.82     16.61 o 
  -7   7  11      156.64      163.45     14.46 o 
  -6   7  11       27.88       30.34      6.17 o 
  -5   7  11      659.15      632.82     15.99 o 
  -4   7  11      237.56      219.19      8.88 o 
  -3   7  11      642.51      584.16     14.46 o 
  -2   7  11       17.89       14.00      2.63 o 
  -1   7  11     1358.40     1363.47     13.12 o 
   0   7  11       23.82       20.44      2.52 o 
   1   7  11     4568.36     4453.11     44.74 o 
   2   7  11       95.65       82.18      4.96 o 
   3   7  11      965.98      978.41     15.69 o 
   4   7  11       72.44       79.59      4.86 o 
   5   7  11      333.34      317.89     12.16 o 
   6   7  11       47.48       41.92      8.32 o 
   7   7  11       13.11       17.05     16.24 o 
   8   7  11        7.27       23.12     18.15 o 
 -10   8  11       29.09       43.02     16.11 o 
  -9   8  11       40.67       46.24     15.56 o 
  -8   8  11      406.80      413.00     60.92 o 
  -7   8  11      236.28      211.19     22.63 o 
  -6   8  11     2545.07     2508.06     39.67 o 
  -5   8  11       25.49       28.95      4.77 o 
  -4   8  11     1311.77     1349.97     24.81 o 
  -3   8  11      143.84      140.29      7.97 o 
  -2   8  11     3926.01     3911.58     52.57 o 
  -1   8  11       98.98       96.20      4.89 o 
   0   8  11     2940.07     3023.02     35.32 o 
   1   8  11        2.20       10.59      2.38 o 
   2   8  11     3537.59     3635.28     35.71 o 
   3   8  11      190.18      188.77      7.07 o 
   4   8  11     1304.57     1279.52     19.07 o 
   5   8  11      194.64      190.37     10.18 o 
   6   8  11      485.50      468.45     21.89 o 
   7   8  11      301.78      340.21     34.90 o 
  -9   9  11      746.26      760.33     48.41 o 
  -8   9  11       58.76       38.88     14.54 o 
  -7   9  11      934.78      968.11     34.26 o 
  -6   9  11       46.48       45.22     10.78 o 
  -5   9  11     2143.18     2198.17     35.41 o 
  -4   9  11        7.52       12.97      4.36 o 
  -3   9  11     5136.75     4956.57     72.45 o 
  -2   9  11        4.97       12.75      3.29 o 
  -1   9  11     3778.32     3823.04     43.37 o 
   0   9  11        1.55        2.73      3.55 o 
   1   9  11     4775.17     4653.71     47.18 o 
   2   9  11        2.26        8.55      3.19 o 
   3   9  11     2622.58     2645.74     31.56 o 
   4   9  11      273.73      278.32     13.19 o 
   5   9  11     2749.83     2894.51     51.78 o 
   6   9  11       65.29       66.04     12.53 o 
   7   9  11      314.33      338.28     35.92 o 
  -9  10  11       47.56       65.89     19.62 o 
  -8  10  11      415.20      432.72     36.69 o 
  -7  10  11       61.79       58.93     11.36 o 
  -6  10  11      858.49      901.88     22.13 o 
  -5  10  11        8.82       12.82      5.37 o 
  -4  10  11     1841.98     1907.81     37.12 o 
  -3  10  11        7.17       -0.36      4.48 o 
  -2  10  11     2892.31     2883.73     32.54 o 
  -1  10  11        7.61       16.51      3.94 o 
   0  10  11     3074.26     3088.60     58.97 o 
   1  10  11      133.96      122.20      9.21 o 
   2  10  11     2358.31     2367.92     36.10 o 
   3  10  11       87.82       88.99      5.65 o 
   4  10  11     1192.50     1152.16     29.39 o 
   5  10  11      522.11      568.92     20.47 o 
   6  10  11      488.13      460.47     22.01 o 
  -8  11  11       35.65       41.96     17.44 o 
  -7  11  11      286.69      294.28     31.43 o 
  -6  11  11       34.84       30.73      6.31 o 
  -5  11  11      921.52      942.87     24.93 o 
  -4  11  11       44.80       43.32     16.39 o 
  -3  11  11     1017.96     1064.66     26.83 o 
  -2  11  11       66.61       69.31      5.50 o 
  -1  11  11     1346.91     1370.88     24.71 o 
   0  11  11       37.90       27.38      7.50 o 
   1  11  11     1107.62     1100.43     22.34 o 
   2  11  11      145.14      149.32     11.43 o 
   3  11  11      591.62      585.60     20.52 o 
   4  11  11        8.79       17.69      8.62 o 
   5  11  11      812.25      841.77     31.78 o 
   6  11  11       11.97       11.99      8.88 o 
  -8  12  11       56.40       55.72     20.50 o 
  -7  12  11      166.62      160.81     27.03 o 
  -6  12  11      259.77      269.03     13.63 o 
  -5  12  11       16.49       11.87      6.85 o 
  -4  12  11        3.02        9.01      6.00 o 
  -3  12  11      293.80      273.79     12.37 o 
  -2  12  11       58.83       61.48      5.95 o 
  -1  12  11       37.69       24.33      5.78 o 
   0  12  11       14.39        9.54      6.25 o 
   1  12  11       27.17       21.46      5.27 o 
   2  12  11      171.44      175.95      8.65 o 
   3  12  11      173.29      185.59      9.01 o 
   4  12  11       42.35       46.63     14.73 o 
   5  12  11        4.97        8.39     15.18 o 
  -7  13  11      299.68      254.77     32.32 o 
  -6  13  11      284.54      250.32     13.88 o 
  -5  13  11       21.37       19.19      6.75 o 
  -4  13  11       17.75       17.22      7.11 o 
  -3  13  11        5.21        8.60      5.38 o 
  -2  13  11      124.08      117.50      7.72 o 
  -1  13  11       70.50       71.19      7.00 o 
   0  13  11       27.35       20.87      6.23 o 
   1  13  11      243.56      228.36     12.48 o 
   2  13  11        6.00        4.68      5.25 o 
   3  13  11      258.04      250.09     14.80 o 
   4  13  11       73.02       69.07     18.23 o 
  -6  14  11      144.74      157.06     23.09 o 
  -5  14  11      100.77       80.62     10.86 o 
  -4  14  11     1242.59     1315.39     33.29 o 
  -3  14  11      114.07      102.67     14.05 o 
  -2  14  11      473.58      479.00     13.23 o 
  -1  14  11        0.94        0.03      4.71 o 
   0  14  11      979.69      963.54     25.14 o 
   1  14  11        0.56       -8.71      7.21 o 
   2  14  11      486.99      452.08     17.61 o 
   3  14  11        4.61       -2.29      7.56 o 
  -4  15  11       17.06       11.57      7.40 o 
  -3  15  11      679.52      652.07     22.29 o 
  -2  15  11        0.39        4.67      8.12 o 
  -1  15  11     1323.37     1375.91     30.34 o 
   0  15  11        8.22        6.68      6.11 o 
   1  15  11      918.48      932.59     25.03 o 
   2  15  11       44.03       42.68      6.63 o 
 -11   0  12      207.21      223.00     21.76 o 
 -10   0  12       69.44       54.31     15.01 o 
  -9   0  12      440.40      420.71     29.32 o 
  -8   0  12      191.40      193.11     19.80 o 
  -7   0  12     1629.36     1516.87     53.62 o 
  -6   0  12     1420.46     1403.05     49.20 o 
  -5   0  12     3510.60     3182.82     85.55 o 
  -4   0  12     5885.19     6049.56     95.63 o 
  -3   0  12     8434.66     8375.32     80.85 o 
  -2   0  12     1931.82     1759.55     23.21 o 
  -1   0  12    10003.27    10178.81     94.24 o 
   0   0  12     7870.59     8011.67     62.04 o 
   1   0  12     5532.25     5853.90     47.27 o 
   2   0  12     4890.84     4531.57     54.78 o 
   3   0  12     2246.30     2233.19     37.04 o 
   4   0  12     5245.40     5013.60     70.21 o 
   5   0  12      899.14      873.95     19.28 o 
   6   0  12     1703.63     1704.85     44.05 o 
   7   0  12       55.64       96.43     20.09 o 
   8   0  12      599.46      549.94     40.70 o 
   9   0  12       43.34       36.92     18.76 o 
 -11   1  12       25.87       11.78      7.33 o 
 -10   1  12      217.37      228.20     21.49 o 
  -9   1  12      153.28      164.24     13.83 o 
  -8   1  12      673.62      689.28     24.94 o 
  -7   1  12      689.43      698.96     18.30 o 
  -6   1  12     2893.11     2853.14     57.22 o 
  -5   1  12      580.93      552.72     22.89 o 
  -4   1  12     4935.26     4902.39     50.51 o 
  -3   1  12     4236.86     4338.59     32.45 o 
  -2   1  12     2702.75     2579.98     20.51 o 
  -1   1  12     5842.48     5856.28     34.90 o 
   0   1  12     4697.45     4926.83     28.69 o 
   1   1  12     6828.21     7000.45     38.04 o 
   2   1  12     1376.94     1390.49     14.17 o 
   3   1  12     3018.84     2975.72     32.46 o 
   4   1  12     3590.23     3337.89     35.78 o 
   5   1  12     2312.82     2274.59     26.16 o 
   6   1  12      420.25      401.46     13.98 o 
   7   1  12     1065.66     1125.12     38.64 o 
   8   1  12      250.19      241.59     20.69 o 
 -11   2  12      134.12      121.77     21.99 o 
 -10   2  12       67.78       61.51     10.86 o 
  -9   2  12      216.31      213.44     13.08 o 
  -8   2  12       63.67       69.97     13.76 o 
  -7   2  12      960.22      957.09     27.79 o 
  -6   2  12      234.57      243.06     10.49 o 
  -5   2  12     1636.33     1569.79     29.50 o 
  -4   2  12     1469.45     1591.67     30.10 o 
  -3   2  12      979.47     1034.06     10.31 o 
  -2   2  12      988.71      889.71      8.90 o 
  -1   2  12     2092.45     2171.86     15.42 o 
   0   2  12     1534.96     1583.45     11.72 o 
   1   2  12     1228.37     1203.26     10.55 o 
   2   2  12        8.05       18.10      2.36 o 
   3   2  12      871.08      805.16     12.92 o 
   4   2  12     1625.52     1559.79     20.59 o 
   5   2  12      127.49      130.91      4.93 o 
   6   2  12      390.85      385.03     13.76 o 
   7   2  12        3.70       18.67     19.12 o 
   8   2  12      206.43      205.20     19.46 o 
 -11   3  12       36.58       53.05     16.19 o 
 -10   3  12        3.44        2.29      6.79 o 
  -9   3  12       69.73       79.96      9.26 o 
  -8   3  12      206.85      208.78     12.52 o 
  -7   3  12       51.97       46.84      6.25 o 
  -6   3  12        6.82       16.13      4.47 o 
  -5   3  12       43.15       40.95      5.41 o 
  -4   3  12      234.25      238.15      6.15 o 
  -3   3  12      293.31      277.76      6.36 o 
  -2   3  12      327.67      322.75      5.15 o 
  -1   3  12        6.85       18.16      2.32 o 
   0   3  12      111.43      101.28      2.70 o 
   1   3  12     1742.79     1610.56     13.27 o 
   2   3  12      166.71      158.01      5.05 o 
   3   3  12       56.48       44.05      3.80 o 
   4   3  12        3.68        3.12      2.65 o 
   5   3  12        0.32        9.14      3.58 o 
   6   3  12       15.04       16.17      3.42 o 
   7   3  12        4.70       23.27      9.87 o 
   8   3  12       37.65       35.11     12.12 o 
 -11   4  12        3.41        0.18     10.23 o 
 -10   4  12        2.69        0.00     10.10 o 
  -9   4  12      176.83      179.42     28.49 o 
  -8   4  12        3.26        8.82      5.13 o 
  -7   4  12      418.26      414.69     19.48 o 
  -6   4  12       44.56       58.99      6.68 o 
  -5   4  12      863.92      776.77     19.73 o 
  -4   4  12       50.83       51.58      4.29 o 
  -3   4  12     2192.80     2154.83     22.34 o 
  -2   4  12     2538.94     2374.46     19.90 o 
  -1   4  12      555.92      595.59      6.99 o 
   0   4  12      236.85      229.36      4.21 o 
   1   4  12     2098.41     2077.41     17.95 o 
   2   4  12     1319.21     1290.63     15.20 o 
   3   4  12      361.48      364.00      8.87 o 
   4   4  12      169.89      207.60      9.37 o 
   5   4  12      108.53      111.44      7.43 o 
   6   4  12      787.03      806.26     17.38 o 
   7   4  12        0.27        3.08     13.30 o 
   8   4  12      123.43      162.50     27.69 o 
 -11   5  12       68.31       55.88     17.47 o 
 -10   5  12        1.87        0.97     10.82 o 
  -9   5  12       42.60       25.52     24.18 o 
  -8   5  12     1436.81     1382.25     39.90 o 
  -7   5  12      109.05      117.42     12.19 o 
  -6   5  12     1496.49     1400.85     28.77 o 
  -5   5  12      638.56      667.09     11.71 o 
  -4   5  12     4567.63     4574.61     43.14 o 
  -3   5  12     1230.01     1241.93     16.30 o 
  -2   5  12     3268.09     3157.04     26.16 o 
  -1   5  12     3461.87     3360.44     24.50 o 
   0   5  12     4139.06     4129.87     29.57 o 
   1   5  12     3850.18     3786.54     29.88 o 
   2   5  12     2472.99     2423.50     24.45 o 
   3   5  12     2466.55     2446.34     28.47 o 
   4   5  12      624.70      644.01     12.90 o 
   5   5  12     1007.86     1001.29     40.02 o 
   6   5  12      337.40      294.96     14.33 o 
   7   5  12      755.91      758.50     48.55 o 
   8   5  12       18.04       21.21     16.77 o 
 -10   6  12      102.95       73.96     19.79 o 
  -9   6  12      351.79      361.45     20.88 o 
  -8   6  12       53.67       52.84     10.19 o 
  -7   6  12     1015.48     1015.25     32.79 o 
  -6   6  12     1255.66     1244.61     29.06 o 
  -5   6  12     2281.02     2208.60     32.20 o 
  -4   6  12     2928.15     2818.63     39.30 o 
  -3   6  12     4073.25     4123.61     43.26 o 
  -2   6  12     6813.37     6639.89     51.01 o 
  -1   6  12     3587.24     3610.06     28.92 o 
   0   6  12     1440.89     1476.92     14.52 o 
   1   6  12     3614.00     3593.62     30.17 o 
   2   6  12     4181.69     4216.71     39.86 o 
   3   6  12     1901.12     1926.58     24.30 o 
   4   6  12     2256.64     2265.06     29.44 o 
   5   6  12     1194.17     1183.01     27.31 o 
   6   6  12     1524.05     1490.99     36.76 o 
   7   6  12      185.13      165.29     27.42 o 
   8   6  12      462.43      502.00     43.03 o 
 -10   7  12      283.06      272.53     31.20 o 
  -9   7  12      180.52      208.74     26.75 o 
  -8   7  12      723.30      704.18     28.77 o 
  -7   7  12      316.64      333.65     18.76 o 
  -6   7  12     1378.32     1332.80     38.02 o 
  -5   7  12      179.03      222.94      8.83 o 
  -4   7  12     2963.38     2977.73     42.04 o 
  -3   7  12     1241.71     1233.89     22.72 o 
  -2   7  12     2615.68     2603.79     26.21 o 
  -1   7  12     2578.60     2597.62     24.22 o 
   0   7  12      308.25      332.06      7.86 o 
   1   7  12     3097.80     3145.74     34.48 o 
   2   7  12     1853.33     1739.62     22.92 o 
   3   7  12     2334.01     2297.01     27.23 o 
   4   7  12      472.65      443.30     10.88 o 
   5   7  12     1430.52     1443.49     42.37 o 
   6   7  12      618.61      617.42     23.07 o 
   7   7  12      670.06      608.40     44.98 o 
 -10   8  12       16.24       34.91     15.90 o 
  -9   8  12       94.41       91.60     20.65 o 
  -8   8  12      124.85      127.96     14.50 o 
  -7   8  12      252.94      291.03     19.14 o 
  -6   8  12      365.50      353.76     10.62 o 
  -5   8  12      195.89      221.67      9.58 o 
  -4   8  12      909.71     1017.27     21.06 o 
  -3   8  12      747.33      754.56     17.72 o 
  -2   8  12     1032.31     1093.89     17.56 o 
  -1   8  12     1119.31     1075.48     29.27 o 
   0   8  12      752.33      797.12     13.91 o 
   1   8  12     1236.65     1239.62     18.58 o 
   2   8  12     1334.20     1284.83     17.49 o 
   3   8  12      365.85      337.34      9.39 o 
   4   8  12      471.93      442.87     18.04 o 
   5   8  12       17.06       11.21      6.50 o 
   6   8  12      364.44      386.83     36.28 o 
   7   8  12      211.88      186.41     29.10 o 
  -9   9  12      189.58      156.24     25.83 o 
  -8   9  12        2.65        7.32      7.99 o 
  -7   9  12      431.58      425.52     27.17 o 
  -6   9  12        0.04       -1.39      3.71 o 
  -5   9  12      239.28      261.26     11.79 o 
  -4   9  12       51.28       48.24      6.69 o 
  -3   9  12      233.82      229.12     20.81 o 
  -2   9  12        3.06       12.59      3.27 o 
  -1   9  12      879.22      875.09     22.29 o 
   0   9  12      154.97      174.33      6.95 o 
   1   9  12       28.19       29.05      3.98 o 
   2   9  12      205.73      180.01      7.41 o 
   3   9  12        4.86        8.23      3.52 o 
   4   9  12       37.17       31.55      9.35 o 
   5   9  12      169.42      215.58     16.62 o 
   6   9  12      245.91      274.24     21.70 o 
   7   9  12        1.91      -13.73     13.45 o 
  -9  10  12       11.95       24.84     14.68 o 
  -8  10  12       34.07       25.16     14.48 o 
  -7  10  12      356.04      350.77     27.42 o 
  -6  10  12       54.54       44.27      7.53 o 
  -5  10  12      480.29      453.51     16.41 o 
  -4  10  12        3.77       14.73      9.12 o 
  -3  10  12      203.12      221.13     11.83 o 
  -2  10  12       61.12       51.17      4.53 o 
  -1  10  12      608.36      587.94     13.45 o 
   0  10  12      553.19      551.11     13.19 o 
   1  10  12      277.04      281.77      9.83 o 
   2  10  12      176.74      186.34      8.35 o 
   3  10  12       51.73       46.51      4.83 o 
   4  10  12       62.70       62.68      9.35 o 
   5  10  12       24.64       30.27      7.94 o 
   6  10  12      214.47      210.73     16.07 o 
  -8  11  12      269.99      232.13     30.09 o 
  -7  11  12       39.54       64.90     12.28 o 
  -6  11  12     1606.30     1572.09     32.83 o 
  -5  11  12      190.99      203.37     12.35 o 
  -4  11  12      572.86      536.60     18.83 o 
  -3  11  12      669.41      673.69     21.92 o 
  -2  11  12     1137.61     1134.50     29.93 o 
  -1  11  12      591.55      598.21     15.66 o 
   0  11  12      797.20      810.91     21.45 o 
   1  11  12      569.75      576.07     15.79 o 
   2  11  12      713.51      727.76     16.11 o 
   3  11  12      382.63      363.61     12.23 o 
   4  11  12      359.97      348.02     20.23 o 
   5  11  12      717.09      762.38     24.81 o 
  -8  12  12       62.39      101.38     24.33 o 
  -7  12  12      161.99      202.72     29.33 o 
  -6  12  12       83.34      115.62      9.89 o 
  -5  12  12      922.88      933.31     25.94 o 
  -4  12  12     1100.12     1182.62     33.77 o 
  -3  12  12     1583.93     1596.11     45.79 o 
  -2  12  12      840.13      857.01     18.33 o 
  -1  12  12     1540.00     1484.09     26.80 o 
   0  12  12     1522.06     1581.58     32.66 o 
   1  12  12      772.89      756.81     21.39 o 
   2  12  12      765.26      773.26     18.95 o 
   3  12  12      923.77      936.98     19.83 o 
   4  12  12      727.84      758.06     30.10 o 
   5  12  12      141.72      133.72     14.53 o 
  -7  13  12       27.16       44.57     18.35 o 
  -6  13  12      760.34      779.84     35.10 o 
  -5  13  12      375.31      419.45     17.78 o 
  -4  13  12      480.22      534.36     20.19 o 
  -3  13  12       36.12       49.02      7.68 o 
  -2  13  12      747.66      752.01     24.73 o 
  -1  13  12      680.79      706.92     17.97 o 
   0  13  12      365.03      378.95     15.56 o 
   1  13  12      729.18      730.01     22.61 o 
   2  13  12      130.16      131.51     11.75 o 
   3  13  12      909.03      932.75     27.44 o 
   4  13  12      230.91      234.61     18.67 o 
  -6  14  12      284.55      280.35     32.93 o 
  -5  14  12      121.01      142.60     12.30 o 
  -4  14  12      622.44      682.66     23.45 o 
  -3  14  12        2.44       -3.72      5.82 o 
  -2  14  12      327.82      339.81     11.05 o 
  -1  14  12      378.18      373.53     13.50 o 
   0  14  12      392.11      392.76     16.16 o 
   1  14  12      141.38      127.31     17.03 o 
   2  14  12      193.29      198.86     14.29 o 
   3  14  12      143.68      132.15     16.79 o 
  -4  15  12        0.07       -1.52      8.24 o 
  -3  15  12        9.63        9.92      6.79 o 
  -2  15  12        4.00        4.05      6.42 o 
  -1  15  12      299.52      315.07     16.05 o 
   0  15  12       21.65       17.38      6.83 o 
   1  15  12       46.34       43.09      8.76 o 
 -11   1  13       12.16       12.08      8.46 o 
 -10   1  13      135.32      142.44     11.88 o 
  -9   1  13       31.87       30.48      8.67 o 
  -8   1  13      649.69      664.66     25.76 o 
  -7   1  13       14.22       11.57      4.22 o 
  -6   1  13      765.09      710.76     23.61 o 
  -5   1  13      307.38      330.94     21.37 o 
  -4   1  13     4341.50     4178.94     44.77 o 
  -3   1  13      325.16      327.08      6.06 o 
  -2   1  13     4805.46     4693.23     33.44 o 
  -1   1  13      277.77      266.13      4.56 o 
   0   1  13     3426.40     3473.28     22.81 o 
   1   1  13      312.75      249.44      5.04 o 
   2   1  13      146.87      239.06      7.93 o 
   3   1  13        1.39        5.43      2.76 o 
   4   1  13      993.78      980.79     15.69 o 
   5   1  13       42.29       44.66      5.09 o 
   6   1  13      330.50      330.79     13.00 o 
   7   1  13        1.27        1.48      9.06 o 
   8   1  13      170.46      150.07     17.81 o 
 -11   2  13       63.82       83.18     13.17 o 
 -10   2  13        2.67       -1.02      6.16 o 
  -9   2  13      393.07      384.67     19.79 o 
  -8   2  13      228.92      221.16     18.37 o 
  -7   2  13      826.62      807.79     20.70 o 
  -6   2  13      422.81      418.44     21.74 o 
  -5   2  13     1981.39     1934.30     34.71 o 
  -4   2  13      159.85      154.91      5.36 o 
  -3   2  13     6471.18     6429.53     46.42 o 
  -2   2  13      278.25      298.77      5.18 o 
  -1   2  13     7471.53     7469.79     42.79 o 
   0   2  13       15.95       15.95      1.99 o 
   1   2  13    11784.32    11629.31     77.65 o 
   2   2  13        3.28        6.00      2.12 o 
   3   2  13     4488.74     4427.78     45.24 o 
   4   2  13       22.93       20.87      3.68 o 
   5   2  13     2232.05     2200.56     26.00 o 
   6   2  13       61.01       72.89      7.52 o 
   7   2  13      524.54      544.93     27.41 o 
   8   2  13      119.57      120.08     17.97 o 
 -11   3  13      100.49      133.59     23.33 o 
 -10   3  13      191.80      214.27     17.52 o 
  -9   3  13      117.01      122.19     10.95 o 
  -8   3  13      889.17      838.83     45.44 o 
  -7   3  13      135.28      147.61     12.33 o 
  -6   3  13     2008.34     1975.92     36.59 o 
  -5   3  13      605.41      652.91     17.73 o 
  -4   3  13     5187.50     5217.23     60.78 o 
  -3   3  13      819.44      858.11      8.84 o 
  -2   3  13     7331.49     7426.82     48.24 o 
  -1   3  13      315.36      357.37      4.89 o 
   0   3  13    11928.56    11874.00     66.98 o 
   1   3  13      908.29      893.21     10.29 o 
   2   3  13     6202.30     6078.31     51.26 o 
   3   3  13      345.37      329.42      9.63 o 
   4   3  13     4149.41     3969.35     45.41 o 
   5   3  13      193.20      217.43      8.81 o 
   6   3  13     1886.40     1859.49     26.91 o 
   7   3  13       15.40       33.83     10.81 o 
   8   3  13     1211.17     1148.95     61.87 o 
 -11   4  13       29.49       49.14     16.65 o 
 -10   4  13       85.51       77.07     12.67 o 
  -9   4  13      250.80      270.15     20.59 o 
  -8   4  13       62.70       71.04      8.73 o 
  -7   4  13     1174.91     1113.99     27.30 o 
  -6   4  13      145.33      173.65     14.22 o 
  -5   4  13     3524.06     3424.98     54.70 o 
  -4   4  13      419.37      400.60      9.68 o 
  -3   4  13     6189.07     6207.15     46.72 o 
  -2   4  13      667.80      616.41      9.24 o 
  -1   4  13     7514.63     7592.12     49.51 o 
   0   4  13       80.24       63.06      2.95 o 
   1   4  13     7008.92     7201.39     49.30 o 
   2   4  13        5.94        7.89      2.60 o 
   3   4  13     5118.87     4986.37     49.63 o 
   4   4  13       11.58        8.77      3.44 o 
   5   4  13     2778.51     2751.93     40.67 o 
   6   4  13       10.26        9.60      4.97 o 
   7   4  13      564.97      581.79     41.75 o 
   8   4  13       57.67       44.41     19.11 o 
 -11   5  13        6.01       45.52     15.21 o 
 -10   5  13      602.97      577.41     40.71 o 
  -9   5  13        1.46       -4.20      5.84 o 
  -8   5  13      332.89      302.67     18.15 o 
  -7   5  13        0.24       -1.57      4.97 o 
  -6   5  13     1220.36     1226.48     24.51 o 
  -5   5  13        0.02       -2.52      2.35 o 
  -4   5  13     1598.36     1634.05     20.01 o 
  -3   5  13      193.59      198.16      4.82 o 
  -2   5  13     6370.42     6335.70     48.95 o 
  -1   5  13     1123.64     1078.28     11.61 o 
   0   5  13     1881.28     1882.39     17.77 o 
   1   5  13       12.06        9.95      2.23 o 
   2   5  13     1658.50     1614.68     19.74 o 
   3   5  13        5.04        5.02      3.50 o 
   4   5  13      345.26      376.25      8.70 o 
   5   5  13       97.22      110.35     13.72 o 
   6   5  13      452.28      450.31     18.21 o 
   7   5  13        2.15       20.48     15.77 o 
   8   5  13      177.85      156.42     27.73 o 
 -10   6  13       95.39       89.46     20.69 o 
  -9   6  13        4.18        3.82      6.82 o 
  -8   6  13        3.62        3.35      9.63 o 
  -7   6  13       60.92       62.29     10.18 o 
  -6   6  13      125.35      107.60      9.30 o 
  -5   6  13       84.78      111.02      6.41 o 
  -4   6  13      156.78      145.55      7.49 o 
  -3   6  13        1.53        7.16      4.53 o 
  -2   6  13      289.06      289.36      6.75 o 
  -1   6  13        0.54        2.52      2.00 o 
   0   6  13       27.83       23.62      3.27 o 
   1   6  13      217.52      210.38      5.95 o 
   2   6  13       23.53       18.17      3.26 o 
   3   6  13      119.33      118.04      6.70 o 
   4   6  13        0.37        4.82      3.24 o 
   5   6  13       28.84       17.57      5.77 o 
   6   6  13        1.93        5.43     15.92 o 
   7   6  13       31.03       14.79     16.23 o 
 -10   7  13        0.20        9.72     11.95 o 
  -9   7  13       36.33       24.08      9.06 o 
  -8   7  13      226.06      222.96     36.47 o 
  -7   7  13      115.09       95.29     12.39 o 
  -6   7  13        4.91        6.25      5.91 o 
  -5   7  13      223.62      229.20      9.18 o 
  -4   7  13     1219.66     1203.63     22.81 o 
  -3   7  13      302.73      284.43     16.42 o 
  -2   7  13      699.43      678.75     13.35 o 
  -1   7  13      362.59      364.82      8.90 o 
   0   7  13     1991.94     1988.24     22.68 o 
   1   7  13        1.87        2.20      2.93 o 
   2   7  13      756.28      726.38     13.92 o 
   3   7  13       62.11       73.22      4.60 o 
   4   7  13      411.15      427.68     12.13 o 
   5   7  13       96.05       91.65     11.50 o 
   6   7  13      197.80      201.98     19.46 o 
   7   7  13       81.77      106.77     24.58 o 
 -10   8  13      152.33      145.73     26.18 o 
  -9   8  13      156.33      145.65     24.40 o 
  -8   8  13      215.51      194.55     17.09 o 
  -7   8  13      566.32      589.34     29.36 o 
  -6   8  13      638.64      608.84     18.85 o 
  -5   8  13     1588.86     1510.44     26.95 o 
  -4   8  13      319.16      291.82     11.14 o 
  -3   8  13     1899.04     1886.89     35.14 o 
  -2   8  13      276.15      281.14      9.54 o 
  -1   8  13     4950.92     4788.19     51.90 o 
   0   8  13      128.02      123.24      5.97 o 
   1   8  13     2215.94     2236.73     27.81 o 
   2   8  13       19.67       30.14      4.67 o 
   3   8  13     1482.84     1491.39     21.60 o 
   4   8  13        3.50        0.62      2.99 o 
   5   8  13      548.42      570.41     26.34 o 
   6   8  13       27.79       36.57      8.95 o 
   7   8  13      429.38      430.66     39.34 o 
  -9   9  13      119.99      112.97     24.27 o 
  -8   9  13      411.36      402.64     23.41 o 
  -7   9  13       19.28        3.79      6.92 o 
  -6   9  13     1023.37     1042.71     28.72 o 
  -5   9  13      404.04      385.87     14.57 o 
  -4   9  13     2658.36     2616.09     45.52 o 
  -3   9  13      193.01      181.14     10.85 o 
  -2   9  13     3863.41     3919.59     52.82 o 
  -1   9  13        8.67        5.97      3.88 o 
   0   9  13     3103.78     3161.68     39.11 o 
   1   9  13       35.59       25.25      3.87 o 
   2   9  13     2948.21     2976.66     35.05 o 
   3   9  13      169.69      179.65      7.60 o 
   4   9  13     1800.05     1774.69     38.02 o 
   5   9  13       27.78       27.26     12.85 o 
   6   9  13     1197.89     1215.12     36.03 o 
  -9  10  13      236.59      198.75     28.78 o 
  -8  10  13        0.23        3.02      7.94 o 
  -7  10  13      646.66      686.45     29.66 o 
  -6  10  13      134.88      150.70      9.69 o 
  -5  10  13     1346.85     1426.82     31.16 o 
  -4  10  13       34.46       38.56      6.92 o 
  -3  10  13     1940.10     2013.35     46.43 o 
  -2  10  13       78.93       77.68      6.24 o 
  -1  10  13     3059.40     3035.32     37.72 o 
   0  10  13       23.29       21.39      4.33 o 
   1  10  13     2851.43     2851.27     37.37 o 
   2  10  13        2.33        0.31      3.65 o 
   3  10  13     3078.10     3132.79     40.10 o 
   4  10  13       20.66       32.80      8.14 o 
   5  10  13      468.27      426.71     25.44 o 
   6  10  13       83.09      112.10     12.88 o 
  -8  11  13      154.84      191.37     28.51 o 
  -7  11  13        0.21        6.85      7.49 o 
  -6  11  13      428.07      450.40     16.62 o 
  -5  11  13      208.48      194.22     14.16 o 
  -4  11  13      719.26      772.10     22.84 o 
  -3  11  13        0.36        3.87      5.34 o 
  -2  11  13      992.64      998.74     18.15 o 
  -1  11  13       20.79       15.11      5.32 o 
   0  11  13     1364.44     1375.33     30.66 o 
   1  11  13       54.72       59.19      7.61 o 
   2  11  13      629.05      616.69     15.11 o 
   3  11  13      293.33      299.67     11.50 o 
   4  11  13      329.56      315.52     21.86 o 
   5  11  13       21.69       19.31      7.97 o 
  -7  12  13      186.38      197.68     18.85 o 
  -6  12  13        0.67       -2.25      5.29 o 
  -5  12  13      190.96      223.89     17.91 o 
  -4  12  13      248.12      231.61     13.74 o 
  -3  12  13       72.61       64.54      9.06 o 
  -2  12  13       85.24       75.16      7.19 o 
  -1  12  13       18.74       19.06      5.70 o 
   0  12  13       20.06       21.35      6.09 o 
   1  12  13        0.36       -4.21      4.85 o 
   2  12  13       93.17       85.77      7.72 o 
   3  12  13       65.01       47.80      6.05 o 
   4  12  13       10.00        1.62      7.98 o 
  -6  13  13      249.99      274.83     14.50 o 
  -5  13  13      400.50      388.00     17.29 o 
  -4  13  13        8.72        5.49      6.96 o 
  -3  13  13       17.43       15.17      7.14 o 
  -2  13  13      193.74      187.43      8.92 o 
  -1  13  13       81.72       77.61      7.45 o 
   0  13  13      109.82       82.67     10.79 o 
   1  13  13        9.52       11.30      5.85 o 
   2  13  13       96.30       93.00      8.68 o 
   3  13  13        0.10       -2.70      6.38 o 
  -5  14  13       87.92       86.80     10.77 o 
  -4  14  13      165.22      176.16     21.44 o 
  -3  14  13      852.60      873.38     27.42 o 
  -2  14  13       72.95       63.49     10.97 o 
  -1  14  13      797.43      785.56     19.38 o 
   0  14  13       11.06       -0.86      5.46 o 
   1  14  13      577.39      572.94     27.76 o 
   2  14  13        5.55        5.09      5.09 o 
  -3  15  13      193.01      181.09     13.31 o 
  -2  15  13      957.20      985.25     28.21 o 
  -1  15  13       38.89       21.22      6.38 o 
   0  15  13      633.96      632.45     26.19 o 
 -11   0  14       27.15       23.20      9.00 o 
 -10   0  14      268.21      222.02     24.15 o 
  -9   0  14      259.47      251.36     23.95 o 
  -8   0  14     1604.96     1449.07     55.47 o 
  -7   0  14      167.05      183.16     19.07 o 
  -6   0  14     3143.75     2981.39     85.01 o 
  -5   0  14     1025.75     1024.86     40.16 o 
  -4   0  14     3000.24     2877.33     61.03 o 
  -3   0  14     2313.16     2274.99     31.59 o 
  -2   0  14     8954.33     9023.31     93.51 o 
  -1   0  14     2566.84     2555.58     28.98 o 
   0   0  14     7782.86     7639.73     66.98 o 
   1   0  14     4241.03     3963.71     45.78 o 
   2   0  14     7303.53     7017.93     80.10 o 
   3   0  14     3250.67     3130.84     49.32 o 
   4   0  14     1462.80     1487.49     29.92 o 
   5   0  14     1780.44     1776.73     32.69 o 
   6   0  14      730.36      766.43     28.69 o 
   7   0  14      823.03      915.38     50.63 o 
   8   0  14       92.47      109.00     23.61 o 
 -11   1  14       75.38       71.90     16.50 o 
 -10   1  14       74.57       69.67     11.83 o 
  -9   1  14      486.53      471.53     31.34 o 
  -8   1  14      348.66      365.33     19.11 o 
  -7   1  14     1183.66     1083.00     82.38 o 
  -6   1  14      704.83      692.57     23.71 o 
  -5   1  14     2168.60     2066.83     45.02 o 
  -4   1  14      345.49      298.60     10.18 o 
  -3   1  14     4739.40     4694.76     40.11 o 
  -2   1  14     2879.77     2811.30     24.61 o 
  -1   1  14     3917.99     4076.39     29.75 o 
   0   1  14     2515.93     2390.31     18.72 o 
   1   1  14     4535.98     4442.57     33.67 o 
   2   1  14     5038.90     5034.31     41.39 o 
   3   1  14     1697.37     1656.87     22.16 o 
   4   1  14     1735.63     1685.40     22.70 o 
   5   1  14      347.32      318.36      9.89 o 
   6   1  14      885.92      876.93     37.25 o 
   7   1  14      464.66      477.83     26.35 o 
   8   1  14      408.88      431.00     26.51 o 
 -11   2  14       11.71       11.27     11.80 o 
 -10   2  14      192.66      203.42     14.15 o 
  -9   2  14       12.38       17.29      7.48 o 
  -8   2  14      385.81      371.94     19.32 o 
  -7   2  14       15.16       13.36      6.41 o 
  -6   2  14      284.26      268.10     11.70 o 
  -5   2  14      739.92      725.83     18.96 o 
  -4   2  14     2709.71     2641.92     31.02 o 
  -3   2  14     1105.75     1112.91     12.90 o 
  -2   2  14     1678.33     1697.48     16.44 o 
  -1   2  14     2116.24     2152.70     16.25 o 
   0   2  14     1227.90     1290.92     11.33 o 
   1   2  14      275.32      315.44      6.74 o 
   2   2  14     1066.46     1151.44     16.37 o 
   3   2  14      884.65      863.85     14.84 o 
   4   2  14      679.46      669.59     12.97 o 
   5   2  14      555.75      549.88     11.04 o 
   6   2  14      376.70      371.54     22.35 o 
   7   2  14       52.74       41.52     16.00 o 
   8   2  14       22.74       15.24     10.40 o 
 -11   3  14        1.00       16.60     11.61 o 
 -10   3  14       18.71       31.45      9.53 o 
  -9   3  14        0.06        7.84      5.69 o 
  -8   3  14       14.94       10.99      6.84 o 
  -7   3  14       27.18       37.92     13.19 o 
  -6   3  14      147.23      139.48     12.84 o 
  -5   3  14      175.48      175.63      9.64 o 
  -4   3  14      113.55      128.46      8.11 o 
  -3   3  14       40.17       46.33      2.85 o 
  -2   3  14       70.67       80.33      3.44 o 
  -1   3  14        9.20       18.44      1.85 o 
   0   3  14      591.82      559.48      7.25 o 
   1   3  14       31.96       32.03      4.24 o 
   2   3  14      804.40      696.15     11.70 o 
   3   3  14        5.44        8.28      3.53 o 
   4   3  14       59.04       62.45      5.21 o 
   5   3  14        0.05        0.07      2.06 o 
   6   3  14       27.65       23.20      4.90 o 
   7   3  14        0.35        4.42      9.58 o 
   8   3  14       16.36       30.30     17.42 o 
 -11   4  14       18.57        3.51     10.27 o 
 -10   4  14      381.28      384.47     22.32 o 
  -9   4  14       19.20       15.43      7.29 o 
  -8   4  14       57.01       53.80     10.34 o 
  -7   4  14        0.02       -3.01      5.42 o 
  -6   4  14      616.46      602.58     18.62 o 
  -5   4  14        0.13        2.53      3.84 o 
  -4   4  14      183.10      156.45      6.37 o 
  -3   4  14      343.68      316.62      6.80 o 
  -2   4  14     2238.81     2204.43     20.98 o 
  -1   4  14       69.27       78.32      3.30 o 
   0   4  14      424.82      455.18      7.84 o 
   1   4  14     1365.19     1280.83     15.16 o 
   2   4  14      745.36      742.21     12.30 o 
   3   4  14      878.40      830.09     16.08 o 
   4   4  14      262.69      267.21     10.47 o 
   5   4  14      689.87      745.50     18.41 o 
   6   4  14       62.69       67.38      7.20 o 
   7   4  14       90.37       89.23     22.61 o 
   8   4  14        8.73       33.75     19.06 o 
 -11   5  14      118.99      114.25     23.28 o 
 -10   5  14       17.81       30.15      9.76 o 
  -9   5  14      440.27      438.75     22.70 o 
  -8   5  14      197.04      195.24     15.78 o 
  -7   5  14     1242.76     1177.20     55.28 o 
  -6   5  14      214.11      225.00     10.38 o 
  -5   5  14     2751.66     2750.31     50.98 o 
  -4   5  14     1226.65     1175.60     47.86 o 
  -3   5  14     2820.12     2774.09     29.65 o 
  -2   5  14       95.77       97.99      4.21 o 
  -1   5  14     7710.48     7569.30     53.36 o 
   0   5  14     1829.18     1781.07     19.44 o 
   1   5  14     2543.03     2566.14     25.44 o 
   2   5  14     1233.90     1224.66     16.82 o 
   3   5  14     1322.67     1329.93     19.52 o 
   4   5  14     1885.46     1792.48     29.28 o 
   5   5  14      157.96      148.09     10.32 o 
   6   5  14      421.55      440.42     18.41 o 
   7   5  14       56.01       52.08     19.84 o 
 -10   6  14      484.96      511.32     39.46 o 
  -9   6  14        4.38       16.10     13.39 o 
  -8   6  14      727.69      728.18     48.05 o 
  -7   6  14       30.15       58.61     10.37 o 
  -6   6  14     2562.83     2456.71     56.47 o 
  -5   6  14      465.59      451.15     12.05 o 
  -4   6  14     2865.62     2746.05     39.41 o 
  -3   6  14     1173.23     1182.03     27.19 o 
  -2   6  14     2863.73     2892.57     31.85 o 
  -1   6  14     3613.23     3519.44     36.65 o 
   0   6  14     4363.61     4354.04     38.18 o 
   1   6  14     2358.22     2339.59     24.14 o 
   2   6  14     2173.54     2215.24     25.28 o 
   3   6  14     1639.28     1664.68     25.11 o 
   4   6  14     1318.55     1251.64     22.58 o 
   5   6  14     1374.43     1397.98     58.04 o 
   6   6  14      332.90      354.10     17.59 o 
   7   6  14      527.66      522.49     42.93 o 
 -10   7  14       57.88       67.86     19.15 o 
  -9   7  14      258.60      257.64     19.80 o 
  -8   7  14      303.01      287.65     19.25 o 
  -7   7  14      459.21      492.57     23.56 o 
  -6   7  14      518.61      524.34     23.33 o 
  -5   7  14     1487.69     1451.61     30.16 o 
  -4   7  14      896.10      969.20     20.26 o 
  -3   7  14     1789.23     1754.37     23.30 o 
  -2   7  14     1378.04     1422.29     19.20 o 
  -1   7  14     3393.03     3385.06     39.28 o 
   0   7  14     3451.88     3411.74     34.17 o 
   1   7  14     2470.80     2567.02     28.06 o 
   2   7  14     1758.16     1721.82     23.50 o 
   3   7  14     1913.10     1930.48     23.13 o 
   4   7  14     1368.13     1360.66     23.70 o 
   5   7  14      651.10      610.95     36.19 o 
   6   7  14      449.35      452.53     26.42 o 
   7   7  14      100.17      117.49     26.51 o 
 -10   8  14       72.67       71.47     21.13 o 
  -9   8  14       55.97       50.25     11.56 o 
  -8   8  14      102.67      111.48     14.17 o 
  -7   8  14       37.76       36.65      9.96 o 
  -6   8  14      174.45      192.20      7.95 o 
  -5   8  14      711.93      701.20     17.21 o 
  -4   8  14      375.34      417.07     13.38 o 
  -3   8  14     1004.60     1010.76     27.49 o 
  -2   8  14      870.76      918.44     16.32 o 
  -1   8  14      440.08      454.90     11.64 o 
   0   8  14     1159.71     1112.48     19.61 o 
   1   8  14      591.58      609.88     12.82 o 
   2   8  14      347.76      340.55      8.97 o 
   3   8  14      574.12      597.93     13.03 o 
   4   8  14      878.53      906.48     18.25 o 
   5   8  14      412.29      428.58     21.77 o 
   6   8  14      122.63      117.52     15.42 o 
  -9   9  14        0.17        2.33     12.53 o 
  -8   9  14       30.48       42.42     11.14 o 
  -7   9  14       27.18       44.81     10.23 o 
  -6   9  14      311.41      304.75     11.55 o 
  -5   9  14      124.83      137.65      9.77 o 
  -4   9  14      104.96      107.87      9.04 o 
  -3   9  14        9.34        8.49      4.87 o 
  -2   9  14        1.93        7.87      4.03 o 
  -1   9  14        0.07        3.74      3.76 o 
   0   9  14      102.17       94.72      7.11 o 
   1   9  14        1.95        5.34      3.20 o 
   2   9  14        3.03        1.93      3.06 o 
   3   9  14       38.94       48.70      5.06 o 
   4   9  14        3.78        4.32      7.04 o 
   5   9  14       88.37       75.23     15.97 o 
   6   9  14        6.35        8.79      8.01 o 
  -9  10  14       71.31       30.73     17.68 o 
  -8  10  14      214.67      210.47     19.06 o 
  -7  10  14       11.71        2.11     10.53 o 
  -6  10  14       47.49       42.58      6.30 o 
  -5  10  14        0.98       -1.33      4.70 o 
  -4  10  14      248.65      257.68     12.96 o 
  -3  10  14       94.85       87.35      8.94 o 
  -2  10  14      209.61      205.89      9.65 o 
  -1  10  14       41.74       31.83      4.82 o 
   0  10  14      708.83      692.96     16.98 o 
   1  10  14      290.93      304.35     11.74 o 
   2  10  14      195.99      180.15      8.62 o 
   3  10  14      703.78      744.13     16.45 o 
   4  10  14       11.59       33.04      7.97 o 
   5  10  14       43.71       39.10     24.43 o 
  -8  11  14       14.40       25.01     16.01 o 
  -7  11  14      519.83      500.13     26.42 o 
  -6  11  14      131.79      175.08     11.12 o 
  -5  11  14     1427.71     1437.22     32.60 o 
  -4  11  14       38.62       51.35     12.76 o 
  -3  11  14     1916.53     1883.49     38.73 o 
  -2  11  14      211.73      231.66      8.84 o 
  -1  11  14     1243.96     1236.90     21.46 o 
   0  11  14       40.09       24.31      6.32 o 
   1  11  14      721.83      707.75     20.69 o 
   2  11  14      277.32      271.74     10.46 o 
   3  11  14      134.58      106.42      7.71 o 
   4  11  14      416.37      410.84     22.19 o 
   5  11  14       77.77       47.14      9.45 o 
  -7  12  14       71.13       67.93     13.21 o 
  -6  12  14      282.38      300.10     26.00 o 
  -5  12  14        1.50        9.10      6.20 o 
  -4  12  14     1014.71     1019.77     27.55 o 
  -3  12  14      350.97      390.64     30.17 o 
  -2  12  14      936.00      953.12     19.83 o 
  -1  12  14      505.42      531.95     15.46 o 
   0  12  14      927.30      886.70     23.62 o 
   1  12  14      697.14      669.39     20.57 o 
   2  12  14      954.00      943.19     21.60 o 
   3  12  14      921.77      959.63     20.55 o 
   4  12  14      373.69      352.31     37.35 o 
  -6  13  14      343.52      387.02     16.36 o 
  -5  13  14      323.78      331.92     16.36 o 
  -4  13  14      201.83      231.19     14.25 o 
  -3  13  14      726.51      727.92     42.09 o 
  -2  13  14      614.09      672.46     16.10 o 
  -1  13  14      612.86      624.36     17.06 o 
   0  13  14      552.27      605.39     19.74 o 
   1  13  14     1293.27     1306.29     30.28 o 
   2  13  14      649.02      690.67     18.51 o 
   3  13  14      411.64      430.61     23.53 o 
  -5  14  14      107.75      115.63     19.97 o 
  -4  14  14      170.54      170.85     15.47 o 
  -3  14  14      763.09      811.73     30.69 o 
  -2  14  14      134.13      139.05     11.92 o 
  -1  14  14      312.23      317.58     12.85 o 
   0  14  14       91.59       73.14      9.05 o 
   1  14  14      273.90      293.55     14.59 o 
   2  14  14      187.08      190.11     13.64 o 
  -2  15  14       46.09       56.07      9.31 o 
  -1  15  14        0.10       -3.26      5.32 o 
 -11   1  15       21.37       17.23     11.21 o 
 -10   1  15      212.52      214.42     17.28 o 
  -9   1  15       50.98       51.38      9.92 o 
  -8   1  15      177.75      185.87     14.57 o 
  -7   1  15      156.54      148.28     13.67 o 
  -6   1  15      368.02      313.29     16.08 o 
  -5   1  15     1227.09     1165.39     31.28 o 
  -4   1  15      962.27      942.03     17.26 o 
  -3   1  15     1233.32     1202.35     13.98 o 
  -2   1  15      195.33      203.22      5.28 o 
  -1   1  15     1232.89     1309.98     13.64 o 
   0   1  15        7.91       11.57      1.85 o 
   1   1  15      871.26      952.18     11.95 o 
   2   1  15       16.61       18.81      3.93 o 
   3   1  15     1136.59     1135.41     17.81 o 
   4   1  15       38.27       43.82      4.55 o 
   5   1  15      409.36      393.12     11.31 o 
   6   1  15       81.34      105.92     14.59 o 
   7   1  15      216.99      215.06     19.64 o 
   8   1  15        5.82        3.33     10.57 o 
 -11   2  15       58.92       77.18     12.91 o 
 -10   2  15      184.83      203.39     14.30 o 
  -9   2  15       93.52       81.96     11.77 o 
  -8   2  15      404.05      408.81     35.55 o 
  -7   2  15      648.17      634.55     25.52 o 
  -6   2  15     2743.10     2679.01     46.16 o 
  -5   2  15      846.71      796.05     25.36 o 
  -4   2  15     1903.89     1868.29     24.43 o 
  -3   2  15      464.28      473.07      8.67 o 
  -2   2  15     5294.89     5193.18     41.27 o 
  -1   2  15      250.32      221.20      4.78 o 
   0   2  15     2862.19     2954.76     23.70 o 
   1   2  15       54.37       84.05      4.62 o 
   2   2  15     6548.07     6254.13     62.21 o 
   3   2  15        0.64        2.06      2.91 o 
   4   2  15     3076.45     2970.57     42.61 o 
   5   2  15        8.98       11.69      3.32 o 
   6   2  15     1641.91     1594.47     80.73 o 
   7   2  15      124.58      157.42     17.83 o 
 -11   3  15       48.07       43.30     11.08 o 
 -10   3  15      105.75      120.31     20.67 o 
  -9   3  15      258.88      246.23     14.58 o 
  -8   3  15      236.13      241.01     16.76 o 
  -7   3  15     1247.63     1218.97     35.05 o 
  -6   3  15      174.96      169.21     10.08 o 
  -5   3  15     4580.72     4518.61     68.71 o 
  -4   3  15       69.85       82.82      4.55 o 
  -3   3  15     7846.45     7646.54     64.80 o 
  -2   3  15      523.45      560.70      8.73 o 
  -1   3  15    12643.84    12378.00     83.90 o 
   0   3  15     1746.71     1756.95     17.61 o 
   1   3  15     8341.73     8139.79     62.36 o 
   2   3  15      570.15      502.59     11.10 o 
   3   3  15     5025.23     4911.23     55.05 o 
   4   3  15        2.91        7.48      3.64 o 
   5   3  15     1838.14     1842.66     25.49 o 
   6   3  15       26.25       30.36      9.06 o 
   7   3  15     1112.47     1087.36     39.26 o 
 -11   4  15       11.62       -7.51      9.89 o 
 -10   4  15      157.74      156.65     16.19 o 
  -9   4  15       82.01       64.12     11.36 o 
  -8   4  15      548.54      557.93     20.08 o 
  -7   4  15      476.32      414.27     33.11 o 
  -6   4  15     1325.75     1409.86     33.40 o 
  -5   4  15      981.54      944.87     23.53 o 
  -4   4  15     4373.11     4342.28     69.43 o 
  -3   4  15     1144.85     1150.50     17.57 o 
  -2   4  15     4722.93     4661.31     37.10 o 
  -1   4  15      311.00      300.63      6.18 o 
   0   4  15     4665.14     4647.81     37.14 o 
   1   4  15       36.83       48.77      3.65 o 
   2   4  15     3423.02     3546.11     41.31 o 
   3   4  15        0.19        7.12      3.44 o 
   4   4  15     2835.83     2698.37     35.10 o 
   5   4  15        6.38       10.71      4.87 o 
   6   4  15     1499.27     1485.11     30.56 o 
   7   4  15        6.83       18.84     15.32 o 
 -10   5  15       71.91       61.49     12.14 o 
  -9   5  15      214.94      216.18     17.77 o 
  -8   5  15        0.38        0.23      6.47 o 
  -7   5  15      667.55      661.97     21.54 o 
  -6   5  15       43.32       46.60      7.24 o 
  -5   5  15      864.71      935.06     28.92 o 
  -4   5  15       18.72       23.28      6.96 o 
  -3   5  15     1357.68     1386.20     16.88 o 
  -2   5  15      291.32      273.69      6.54 o 
  -1   5  15     1432.29     1446.11     19.45 o 
   0   5  15      145.94      135.70      4.92 o 
   1   5  15     1740.84     1733.30     19.66 o 
   2   5  15        1.51        2.11      2.78 o 
   3   5  15     1381.35     1318.75     21.81 o 
   4   5  15        1.20        3.90      3.64 o 
   5   5  15      651.44      646.75     25.04 o 
   6   5  15       20.18       23.85      7.32 o 
   7   5  15      142.61      132.87     26.54 o 
 -10   6  15        6.81       11.66      8.86 o 
  -9   6  15       23.69       23.05      8.46 o 
  -8   6  15      119.74       95.18     14.82 o 
  -7   6  15       10.99        9.09     10.61 o 
  -6   6  15        0.50        0.58      5.55 o 
  -5   6  15       48.59       42.95      4.80 o 
  -4   6  15      155.11      173.77      8.48 o 
  -3   6  15        1.78        2.80      2.51 o 
  -2   6  15      168.55      144.20      7.94 o 
  -1   6  15      108.79      113.25      5.59 o 
   0   6  15      101.25      118.05      6.71 o 
   1   6  15       15.23       17.67      3.38 o 
   2   6  15        0.88        6.81      3.00 o 
   3   6  15       39.07       43.05      5.12 o 
   4   6  15       27.12       31.98      4.53 o 
   5   6  15       84.41       96.23     12.25 o 
   6   6  15        2.23        7.59      7.13 o 
   7   6  15        1.07       12.24     17.55 o 
 -10   7  15       64.23       60.14     19.01 o 
  -9   7  15        0.42       -8.96      6.63 o 
  -8   7  15      279.36      261.11     19.20 o 
  -7   7  15      130.76      131.46     14.04 o 
  -6   7  15      317.73      284.11     19.70 o 
  -5   7  15      158.04      145.71      8.05 o 
  -4   7  15      389.53      382.79     12.52 o 
  -3   7  15      167.45      145.11      5.97 o 
  -2   7  15      255.74      247.72      7.17 o 
  -1   7  15       88.11      100.73      5.99 o 
   0   7  15       88.58       87.53      5.41 o 
   1   7  15      258.98      270.77      8.00 o 
   2   7  15        5.40       14.16      3.67 o 
   3   7  15      810.74      866.15     14.35 o 
   4   7  15       21.37       18.03      4.37 o 
   5   7  15      234.18      237.83     16.80 o 
   6   7  15       46.10       38.03      9.02 o 
  -9   8  15      110.80      108.47     15.10 o 
  -8   8  15      112.19      122.71     28.04 o 
  -7   8  15      519.47      467.91     24.14 o 
  -6   8  15     1252.15     1272.56     23.80 o 
  -5   8  15      414.56      400.05     14.40 o 
  -4   8  15     1767.42     1765.17     34.44 o 
  -3   8  15      443.55      410.84     16.46 o 
  -2   8  15     1379.54     1364.46     26.31 o 
  -1   8  15      170.01      169.47      7.89 o 
   0   8  15     2675.31     2650.08     34.48 o 
   1   8  15        7.57       11.69      3.52 o 
   2   8  15     2294.12     2252.87     30.88 o 
   3   8  15        8.60       10.66      3.69 o 
   4   8  15     1386.38     1370.49     26.72 o 
   5   8  15        8.27       15.29     10.90 o 
   6   8  15      620.80      624.54     25.37 o 
  -9   9  15      174.83      178.15     18.26 o 
  -8   9  15      465.97      424.97     24.55 o 
  -7   9  15      402.69      430.58     23.95 o 
  -6   9  15      145.79      126.38     10.25 o 
  -5   9  15     1122.51     1168.56     27.05 o 
  -4   9  15      342.09      326.62     14.18 o 
  -3   9  15     3507.43     3594.16     57.93 o 
  -2   9  15       54.34       41.49      5.15 o 
  -1   9  15     3292.05     3282.42     44.88 o 
   0   9  15      146.75      155.69      8.69 o 
   1   9  15     2635.40     2674.71     32.33 o 
   2   9  15      206.16      216.89      7.77 o 
   3   9  15     1308.61     1328.37     21.16 o 
   4   9  15       58.53       66.08     14.95 o 
   5   9  15     1188.91     1215.51     38.25 o 
   6   9  15       14.12       13.29      8.42 o 
  -8  10  15      717.38      742.30     55.31 o 
  -7  10  15       28.26       22.91      9.48 o 
  -6  10  15      716.26      724.48     19.75 o 
  -5  10  15      193.76      220.91     29.52 o 
  -4  10  15     1533.16     1558.26     33.74 o 
  -3  10  15        4.77        1.83      5.05 o 
  -2  10  15     2084.61     2125.58     32.55 o 
  -1  10  15      219.73      214.62      9.01 o 
   0  10  15     2296.89     2280.53     35.37 o 
   1  10  15        3.57       -0.50      4.24 o 
   2  10  15     1659.10     1703.45     30.02 o 
   3  10  15      130.16      140.16      8.09 o 
   4  10  15     1901.10     1974.78     42.32 o 
   5  10  15        0.29        3.09      8.50 o 
  -8  11  15       85.70      104.30     15.61 o 
  -7  11  15      273.94      303.63     21.82 o 
  -6  11  15       73.13       85.56     10.99 o 
  -5  11  15      580.24      608.77     24.02 o 
  -4  11  15        2.45        3.27      5.61 o 
  -3  11  15      647.10      683.88     26.16 o 
  -2  11  15        0.62        2.75      3.58 o 
  -1  11  15      654.03      661.50     19.00 o 
   0  11  15       52.67       56.59      7.72 o 
   1  11  15     1147.47     1145.93     27.42 o 
   2  11  15        0.11        3.72      4.80 o 
   3  11  15      247.87      254.43     10.90 o 
   4  11  15        8.67       -4.17      7.50 o 
  -7  12  15      232.41      223.65     20.12 o 
  -6  12  15      155.83      178.24     11.57 o 
  -5  12  15       29.83       45.84      8.16 o 
  -4  12  15      114.86      133.98     11.31 o 
  -3  12  15       82.38       78.46     11.57 o 
  -2  12  15      164.00      174.68      8.94 o 
  -1  12  15       10.74       13.96      5.12 o 
   0  12  15       55.06       63.39      8.18 o 
   1  12  15      292.47      308.40     14.29 o 
   2  12  15       50.97       57.68      7.20 o 
   3  12  15       94.99      112.16      8.86 o 
  -6  13  15      248.61      251.07     13.89 o 
  -5  13  15      209.94      209.10     13.82 o 
  -4  13  15      142.82      146.17     14.24 o 
  -3  13  15      105.26      109.04     13.28 o 
  -2  13  15       93.51       78.79      6.49 o 
  -1  13  15      112.72      113.55      8.48 o 
   0  13  15        0.80       -6.37      5.10 o 
   1  13  15      205.39      190.61     12.21 o 
   2  13  15        7.73       17.21      5.82 o 
  -4  14  15      345.49      334.72     20.23 o 
  -3  14  15      224.90      209.17     13.85 o 
  -2  14  15      272.30      265.37     15.10 o 
  -1  14  15       45.96       51.51      7.78 o 
   0  14  15      377.58      396.77     23.69 o 
   1  14  15       30.08       27.73     13.55 o 
 -11   0  16      219.13      201.69     25.32 o 
 -10   0  16      156.15      149.30     21.43 o 
  -9   0  16      464.67      530.42     34.44 o 
  -8   0  16        3.11       10.03     10.29 o 
  -7   0  16     1021.63      982.12     44.29 o 
  -6   0  16      245.44      232.89     20.22 o 
  -5   0  16     3474.16     3379.38     93.39 o 
  -4   0  16     1261.70     1246.40     45.92 o 
  -3   0  16     4243.84     4366.45     55.20 o 
  -2   0  16     1618.19     1597.53     23.86 o 
  -1   0  16     8701.99     8276.98     78.94 o 
   0   0  16     2243.87     2461.81     31.77 o 
   1   0  16     3581.79     3690.98     44.66 o 
   2   0  16     1923.58     1895.10     29.91 o 
   3   0  16     1549.60     1518.72     35.82 o 
   4   0  16     1525.55     1477.69     30.65 o 
   5   0  16     2852.48     2863.36     47.81 o 
   6   0  16      941.97      879.46     49.26 o 
   7   0  16      475.04      375.43     34.76 o 
 -11   1  16        4.12        5.14      6.58 o 
 -10   1  16      256.33      248.17     18.54 o 
  -9   1  16        0.25        3.48      6.67 o 
  -8   1  16      529.81      502.07     22.68 o 
  -7   1  16       18.21       27.57      7.66 o 
  -6   1  16     2387.54     2289.49     51.28 o 
  -5   1  16      299.05      291.49     12.43 o 
  -4   1  16     3815.01     3787.57     42.08 o 
  -3   1  16      525.57      531.19      9.47 o 
  -2   1  16     5193.38     5168.11     43.91 o 
  -1   1  16     1539.23     1427.29     14.77 o 
   0   1  16     3799.54     3972.55     34.73 o 
   1   1  16     1645.42     1568.03     18.06 o 
   2   1  16     3090.59     3184.01     33.05 o 
   3   1  16     1221.00     1187.21     18.75 o 
   4   1  16     1511.91     1486.16     21.84 o 
   5   1  16      535.37      527.38     11.67 o 
   6   1  16      257.32      258.01     25.22 o 
   7   1  16      310.36      312.09     23.01 o 
 -11   2  16       10.59       16.26      8.57 o 
 -10   2  16       70.36       56.29     10.12 o 
  -9   2  16      113.61      106.85     13.12 o 
  -8   2  16      115.84      107.43     12.47 o 
  -7   2  16      105.13       97.62     12.03 o 
  -6   2  16        6.37       16.14      4.85 o 
  -5   2  16     1400.00     1386.52     29.10 o 
  -4   2  16      427.17      423.36      9.95 o 
  -3   2  16     1725.80     1710.40     20.80 o 
  -2   2  16      371.96      355.82      7.31 o 
  -1   2  16     1850.89     1853.28     17.74 o 
   0   2  16     2693.81     2511.44     23.08 o 
   1   2  16      992.87     1005.27     13.28 o 
   2   2  16      117.76      126.67      6.25 o 
   3   2  16      573.60      546.54     13.33 o 
   4   2  16      346.00      329.44      9.65 o 
   5   2  16      394.03      354.98      9.57 o 
   6   2  16      297.91      308.75     21.86 o 
   7   2  16       79.61      110.32     16.20 o 
 -11   3  16        0.13       -3.12      7.37 o 
 -10   3  16       30.97       35.36      8.23 o 
  -9   3  16        0.24       -0.20      5.18 o 
  -8   3  16        1.27        6.28      6.68 o 
  -7   3  16       98.56       82.71     10.91 o 
  -6   3  16      393.75      401.95     19.15 o 
  -5   3  16        9.44        9.02      3.98 o 
  -4   3  16      633.57      607.15     11.59 o 
  -3   3  16       16.14       20.17      2.71 o 
  -2   3  16        4.84        5.97      2.24 o 
  -1   3  16      169.88      143.44      4.49 o 
   0   3  16       37.18       33.34      3.10 o 
   1   3  16       15.68       26.21      3.96 o 
   2   3  16       24.60       17.99      3.69 o 
   3   3  16       13.44       10.53      3.73 o 
   4   3  16        8.59       15.02      4.21 o 
   5   3  16       10.82       10.16      3.83 o 
   6   3  16        1.31        6.87      5.64 o 
   7   3  16        0.54       -7.04     27.48 o 
 -11   4  16       36.44       57.03     12.35 o 
 -10   4  16        2.32       11.77      7.60 o 
  -9   4  16       69.81       70.89      9.91 o 
  -8   4  16       10.14        3.01      5.37 o 
  -7   4  16      706.05      722.13     29.18 o 
  -6   4  16       41.89       28.53      7.66 o 
  -5   4  16      692.68      681.43     22.68 o 
  -4   4  16      622.40      606.58     12.82 o 
  -3   4  16     1829.90     1761.40     20.22 o 
  -2   4  16      859.47      831.35     11.81 o 
  -1   4  16      533.33      515.06     12.59 o 
   0   4  16       14.19       17.34      3.22 o 
   1   4  16      826.00      827.96     12.54 o 
   2   4  16      674.99      596.39     11.49 o 
   3   4  16      322.61      306.77     10.23 o 
   4   4  16       47.90       51.55      5.43 o 
   5   4  16      109.32      103.02      9.91 o 
   6   4  16      304.60      308.40     16.23 o 
   7   4  16       26.17       16.17     15.76 o 
 -10   5  16       43.83       57.03     12.11 o 
  -9   5  16       32.46       27.89      9.33 o 
  -8   5  16      713.75      675.40     28.10 o 
  -7   5  16        0.23        7.54      5.29 o 
  -6   5  16      939.63      874.33     24.31 o 
  -5   5  16       62.74       77.78      9.70 o 
  -4   5  16     2000.88     1900.58     26.80 o 
  -3   5  16      457.86      467.32      8.97 o 
  -2   5  16     1433.39     1427.66     16.98 o 
  -1   5  16     1094.36     1095.74     16.71 o 
   0   5  16     3322.72     3303.92     33.17 o 
   1   5  16     1326.87     1283.26     16.53 o 
   2   5  16     1987.72     1930.00     24.84 o 
   3   5  16     1432.59     1417.18     25.89 o 
   4   5  16     1151.08     1137.43     20.27 o 
   5   5  16      367.06      352.11     19.15 o 
   6   5  16      551.87      550.39     32.63 o 
   7   5  16      502.21      519.08     43.55 o 
 -10   6  16       24.02       34.07     11.60 o 
  -9   6  16      358.67      370.93     27.40 o 
  -8   6  16        5.28       16.24      7.78 o 
  -7   6  16     1006.41      988.21     33.88 o 
  -6   6  16       34.84       54.41     15.04 o 
  -5   6  16     1775.36     1766.57     26.12 o 
  -4   6  16      104.62      142.92      8.68 o 
  -3   6  16     7192.10     7040.94     66.56 o 
  -2   6  16     1549.18     1515.44     23.31 o 
  -1   6  16     3170.93     3240.45     35.37 o 
   0   6  16     1066.45     1037.06     16.75 o 
   1   6  16     2549.65     2529.50     28.26 o 
   2   6  16     1640.33     1641.34     21.45 o 
   3   6  16      867.94      844.10     17.37 o 
   4   6  16      730.30      743.93     20.53 o 
   5   6  16      616.06      645.33     26.08 o 
   6   6  16      730.40      806.98     27.10 o 
 -10   7  16      107.70      105.15     25.23 o 
  -9   7  16       18.67       20.33      9.57 o 
  -8   7  16      457.71      468.61     24.75 o 
  -7   7  16      395.96      381.10     21.14 o 
  -6   7  16      933.42      942.61     32.75 o 
  -5   7  16      310.06      306.82     13.90 o 
  -4   7  16     2829.23     2930.63     43.28 o 
  -3   7  16     1181.80     1177.65     19.32 o 
  -2   7  16     3538.50     3516.47     40.99 o 
  -1   7  16      856.01      888.01     15.27 o 
   0   7  16     2360.69     2400.21     29.11 o 
   1   7  16      783.11      776.10     13.67 o 
   2   7  16     2595.52     2622.74     32.35 o 
   3   7  16      731.68      675.81     12.74 o 
   4   7  16     1004.44     1019.56     23.10 o 
   5   7  16      422.11      411.86     21.67 o 
   6   7  16      460.94      435.53     42.04 o 
  -9   8  16      106.02      128.02     16.21 o 
  -8   8  16      307.77      284.02     21.03 o 
  -7   8  16      460.24      470.76     36.02 o 
  -6   8  16      153.73      147.06      6.91 o 
  -5   8  16      346.38      363.30     16.55 o 
  -4   8  16      319.32      324.94     13.57 o 
  -3   8  16      571.98      596.04     12.08 o 
  -2   8  16      547.33      537.85     13.80 o 
  -1   8  16     1039.29     1056.48     18.72 o 
   0   8  16      318.33      335.55     13.15 o 
   1   8  16      753.71      777.67     17.30 o 
   2   8  16      256.98      256.30      9.19 o 
   3   8  16      519.95      509.04     11.29 o 
   4   8  16      110.32       98.64      7.48 o 
   5   8  16      181.77      188.49     16.20 o 
   6   8  16       91.82       78.48     13.38 o 
  -9   9  16        3.22       -0.65      8.03 o 
  -8   9  16       46.84       52.44     12.85 o 
  -7   9  16       50.83       38.30     10.44 o 
  -6   9  16        0.08        3.97      3.88 o 
  -5   9  16      134.51      126.09     10.24 o 
  -4   9  16        1.03        9.14      5.10 o 
  -3   9  16       10.49       22.31      5.80 o 
  -2   9  16      203.87      201.39      9.11 o 
  -1   9  16       54.77       67.16      6.49 o 
   0   9  16        3.64        4.84      6.43 o 
   1   9  16      211.10      232.90      9.85 o 
   2   9  16      105.39      100.75      5.88 o 
   3   9  16      122.94      123.64      7.81 o 
   4   9  16        5.41       -1.87     17.02 o 
   5   9  16        2.84       -0.96     17.61 o 
  -8  10  16       37.49       37.05     10.96 o 
  -7  10  16      396.39      394.91     40.37 o 
  -6  10  16       41.21       37.46      6.15 o 
  -5  10  16      423.08      390.43     18.29 o 
  -4  10  16        9.99        5.21      5.44 o 
  -3  10  16      354.05      338.26     18.45 o 
  -2  10  16      135.76      132.87      7.89 o 
  -1  10  16      205.25      193.97      9.74 o 
   0  10  16       61.34       49.93      6.51 o 
   1  10  16      331.89      336.44     12.25 o 
   2  10  16       94.27       90.27      8.00 o 
   3  10  16       62.12       71.30      6.67 o 
   4  10  16       47.44       62.63     12.15 o 
   5  10  16       32.46       36.43     10.46 o 
  -8  11  16       51.88       55.70     16.06 o 
  -7  11  16      148.95      147.07     17.08 o 
  -6  11  16      556.79      579.91     18.31 o 
  -5  11  16       23.19       24.67      7.25 o 
  -4  11  16      648.25      632.58     21.10 o 
  -3  11  16       67.77       70.37     27.16 o 
  -2  11  16     1099.83     1048.57     19.12 o 
  -1  11  16      506.98      522.16     13.78 o 
   0  11  16      707.98      670.68     17.68 o 
   1  11  16      935.34      984.83     25.37 o 
   2  11  16      534.73      559.58     18.98 o 
   3  11  16      131.34      112.93      8.17 o 
   4  11  16      226.71      219.19     17.65 o 
  -7  12  16      421.31      462.50     26.59 o 
  -6  12  16        1.63        4.37      6.42 o 
  -5  12  16      841.41      862.03     25.25 o 
  -4  12  16       82.46       93.99     11.86 o 
  -3  12  16      953.18      984.87     55.75 o 
  -2  12  16      118.12      121.45      7.69 o 
  -1  12  16     1313.86     1351.18     26.34 o 
   0  12  16      312.37      313.57     14.69 o 
   1  12  16      389.90      381.82     16.05 o 
   2  12  16      224.12      214.36     11.17 o 
   3  12  16      562.41      564.89     15.67 o 
  -5  13  16      578.16      678.36     22.90 o 
  -4  13  16      602.24      666.96     27.14 o 
  -3  13  16      265.30      300.58     23.90 o 
  -2  13  16      875.02      882.42     18.75 o 
  -1  13  16      238.36      252.89     11.60 o 
   0  13  16     1148.33     1173.64     28.81 o 
   1  13  16      339.20      316.52     20.44 o 
   2  13  16      503.36      541.61     16.67 o 
  -4  14  16      152.95      169.31     26.33 o 
  -3  14  16      165.81      181.26     13.15 o 
  -2  14  16       87.64       91.78     10.75 o 
  -1  14  16      483.65      568.22     16.74 o 
   0  14  16      244.16      291.70     14.59 o 
 -11   1  17       11.06       22.32      9.13 o 
 -10   1  17        9.55        1.38      7.60 o 
  -9   1  17       67.41       67.23     11.37 o 
  -8   1  17      120.18      115.39     12.81 o 
  -7   1  17      138.94      112.24     12.24 o 
  -6   1  17       72.65       65.52      9.39 o 
  -5   1  17       46.84       42.40      6.43 o 
  -4   1  17      723.20      704.51     13.06 o 
  -3   1  17       64.91       65.83      3.98 o 
  -2   1  17     1623.76     1572.95     17.03 o 
  -1   1  17        2.78       17.72      2.37 o 
   0   1  17     3399.29     3221.17     29.84 o 
   1   1  17       51.25       61.65      4.38 o 
   2   1  17     1686.20     1692.21     26.79 o 
   3   1  17       46.53       43.29      4.83 o 
   4   1  17     1028.01     1036.21     17.98 o 
   5   1  17       26.67       36.74      4.98 o 
   6   1  17      338.66      337.66     22.76 o 
   7   1  17        0.44        4.07     15.32 o 
 -11   2  17       31.96       33.24      8.82 o 
 -10   2  17       77.28       70.00     17.51 o 
  -9   2  17      193.81      198.27     16.39 o 
  -8   2  17      250.75      238.43     16.81 o 
  -7   2  17     1320.78     1273.63     46.80 o 
  -6   2  17      229.46      202.83     14.37 o 
  -5   2  17     1826.63     1779.67     34.76 o 
  -4   2  17     1255.29     1224.07     19.03 o 
  -3   2  17     2614.87     2611.67     28.85 o 
  -2   2  17     1004.19     1063.29     14.42 o 
  -1   2  17     3695.95     3654.52     32.30 o 
   0   2  17     1052.27      967.76     13.83 o 
   1   2  17     4065.20     3949.78     38.50 o 
   2   2  17       17.24       22.60      3.88 o 
   3   2  17     1847.74     1858.24     27.92 o 
   4   2  17        2.35        7.93      4.25 o 
   5   2  17     1524.68     1449.54     25.10 o 
   6   2  17       27.83       31.78     12.15 o 
   7   2  17      452.90      434.53     30.54 o 
 -11   3  17       61.57       65.05     13.02 o 
 -10   3  17      129.44      154.91     13.27 o 
  -9   3  17      392.82      345.91     20.81 o 
  -8   3  17      736.35      760.78     29.01 o 
  -7   3  17      635.58      604.56     24.59 o 
  -6   3  17     1440.95     1437.89     38.80 o 
  -5   3  17      911.77      858.77     19.54 o 
  -4   3  17     3677.74     3572.77     38.68 o 
  -3   3  17      686.10      652.81     10.92 o 
  -2   3  17     3083.63     3054.06     28.71 o 
  -1   3  17     1434.30     1471.06     18.24 o 
   0   3  17     5888.37     5886.80     52.34 o 
   1   3  17      398.11      402.91      8.66 o 
   2   3  17     4499.52     4389.65     46.28 o 
   3   3  17      114.49      116.04      9.04 o 
   4   3  17     2679.06     2535.22     37.85 o 
   5   3  17        7.31        7.36      4.38 o 
   6   3  17      850.34      858.31     26.13 o 
   7   3  17        1.17        9.95     11.12 o 
 -10   4  17       20.01       17.93      8.26 o 
  -9   4  17      410.18      410.08     18.56 o 
  -8   4  17       53.72       56.68      8.82 o 
  -7   4  17      806.70      849.90     30.04 o 
  -6   4  17       88.43       96.41     11.24 o 
  -5   4  17     1645.61     1658.18     22.83 o 
  -4   4  17     2111.54     2043.41     25.89 o 
  -3   4  17     3989.62     3912.42     37.56 o 
  -2   4  17     2054.30     1967.62     22.71 o 
  -1   4  17     4246.99     4153.56     42.67 o 
   0   4  17      171.40      201.41      7.44 o 
   1   4  17     3821.67     3836.27     35.58 o 
   2   4  17       57.51       77.09      5.58 o 
   3   4  17     2325.14     2326.17     32.75 o 
   4   4  17        5.16       12.28      4.36 o 
   5   4  17      868.54      805.98     23.76 o 
   6   4  17        1.54       -4.20      7.07 o 
 -10   5  17       77.48       45.97     11.01 o 
  -9   5  17      112.99      105.69     14.21 o 
  -8   5  17       55.84       50.91      8.60 o 
  -7   5  17       23.71       26.24      7.32 o 
  -6   5  17      488.05      483.21     18.02 o 
  -5   5  17       43.18       49.83      4.38 o 
  -4   5  17      309.34      345.75     10.20 o 
  -3   5  17      703.88      664.79     11.25 o 
  -2   5  17     2374.19     2402.04     27.98 o 
  -1   5  17       23.84       24.82      3.76 o 
   0   5  17     1658.62     1634.14     20.63 o 
   1   5  17       66.31       63.81      4.40 o 
   2   5  17     1692.16     1608.88     21.26 o 
   3   5  17      167.89      165.84      8.33 o 
   4   5  17      958.57      924.10     25.00 o 
   5   5  17        0.36       -3.99      6.55 o 
   6   5  17      659.56      712.17     28.18 o 
 -10   6  17       22.45       23.72      9.42 o 
  -9   6  17       23.22       18.87     11.35 o 
  -8   6  17        0.91        5.74      6.98 o 
  -7   6  17      104.07      113.11     16.09 o 
  -6   6  17        5.53       -0.20      5.65 o 
  -5   6  17      194.13      193.99     10.75 o 
  -4   6  17       61.13       50.78      6.11 o 
  -3   6  17        3.92       14.86      2.89 o 
  -2   6  17        0.32       -0.72      2.79 o 
  -1   6  17       93.20      108.40      5.86 o 
   0   6  17       12.15       11.21      3.80 o 
   1   6  17        0.17        3.61      2.96 o 
   2   6  17        7.35       -2.04      3.43 o 
   3   6  17       28.37       46.05      9.21 o 
   4   6  17        0.65       -1.44      3.78 o 
   5   6  17        8.77       21.59      8.91 o 
   6   6  17       96.61       89.57     11.20 o 
 -10   7  17        0.67        1.87      8.76 o 
  -9   7  17      154.01      145.92     19.35 o 
  -8   7  17       95.14      103.68     32.45 o 
  -7   7  17      220.93      209.50     17.20 o 
  -6   7  17       60.26       58.60     10.82 o 
  -5   7  17      177.69      143.48      9.33 o 
  -4   7  17       47.27       38.81      6.30 o 
  -3   7  17      182.84      156.86      6.82 o 
  -2   7  17      312.32      309.13      9.66 o 
  -1   7  17      126.55      122.34      6.27 o 
   0   7  17      990.69      987.67     16.90 o 
   1   7  17      239.49      274.41      9.22 o 
   2   7  17      339.69      320.64     10.02 o 
   3   7  17        2.20        2.75      4.12 o 
   4   7  17      341.04      326.18     13.07 o 
   5   7  17       20.61       21.12      9.47 o 
   6   7  17       91.51      109.08     12.25 o 
  -9   8  17       32.43       36.74     10.85 o 
  -8   8  17      138.75      137.48     27.41 o 
  -7   8  17      185.63      199.91     17.65 o 
  -6   8  17      394.39      353.42     20.97 o 
  -5   8  17      435.00      415.87     15.16 o 
  -4   8  17      260.72      230.11     11.93 o 
  -3   8  17     1220.72     1188.26     45.35 o 
  -2   8  17      630.90      633.84     13.92 o 
  -1   8  17     1434.49     1413.87     22.66 o 
   0   8  17      445.22      443.91     12.50 o 
   1   8  17     2590.46     2692.44     36.42 o 
   2   8  17        5.26        9.11      4.04 o 
   3   8  17     1096.34     1074.85     18.69 o 
   4   8  17        0.05        6.99      4.77 o 
   5   8  17      618.70      578.75     26.06 o 
  -9   9  17      189.01      190.56     19.17 o 
  -8   9  17      207.54      244.45     39.58 o 
  -7   9  17      273.59      254.22     37.26 o 
  -6   9  17      641.76      696.94     21.17 o 
  -5   9  17      534.44      527.21     17.72 o 
  -4   9  17      968.34      983.96     25.35 o 
  -3   9  17     1031.35     1072.65     32.15 o 
  -2   9  17     2582.23     2516.93     41.95 o 
  -1   9  17      259.60      248.97     13.81 o 
   0   9  17     2029.07     1981.38     32.72 o 
   1   9  17      252.34      232.27     11.83 o 
   2   9  17     2272.39     2342.52     30.40 o 
   3   9  17       48.84       47.60      6.05 o 
   4   9  17     1121.49     1121.12     37.24 o 
   5   9  17        1.50        3.74      8.45 o 
  -8  10  17       13.02       19.35      9.88 o 
  -7  10  17      662.21      743.92     32.75 o 
  -6  10  17      122.54      112.61      8.44 o 
  -5  10  17     1192.05     1271.16     45.88 o 
  -4  10  17      133.46      119.85     10.31 o 
  -3  10  17     1249.79     1299.31     37.03 o 
  -2  10  17      266.07      266.86     11.34 o 
  -1  10  17     1587.65     1595.42     28.54 o 
   0  10  17      125.72       98.31      7.96 o 
   1  10  17     1127.21     1083.07     22.82 o 
   2  10  17        4.73        6.51      4.98 o 
   3  10  17     1356.95     1384.99     24.38 o 
   4  10  17       76.75       77.82     14.79 o 
  -7  11  17      265.69      280.65     21.86 o 
  -6  11  17      383.37      423.40     15.64 o 
  -5  11  17       28.49       24.39      7.00 o 
  -4  11  17      614.67      655.44     25.80 o 
  -3  11  17       23.32       26.94     13.36 o 
  -2  11  17      646.03      686.03     15.30 o 
  -1  11  17        2.39        2.67      4.33 o 
   0  11  17      708.05      727.36     18.67 o 
   1  11  17      263.14      263.20     13.78 o 
   2  11  17      557.87      554.44     16.61 o 
   3  11  17       10.83        3.63      4.84 o 
  -6  12  17       10.16        7.17      5.70 o 
  -5  12  17       43.38       44.41      8.70 o 
  -4  12  17       37.56       22.34      8.43 o 
  -3  12  17       79.95       80.52     15.37 o 
  -2  12  17       24.64       17.31      5.75 o 
  -1  12  17      109.09      104.50      8.35 o 
   0  12  17       62.07       76.99     11.19 o 
   1  12  17       61.55       81.75      9.20 o 
   2  12  17       11.52       16.74      5.72 o 
  -5  13  17      281.83      299.43     18.56 o 
  -4  13  17        1.69       10.02     10.32 o 
  -3  13  17      156.87      140.45     14.66 o 
  -2  13  17       50.81       54.25     10.79 o 
  -1  13  17      329.38      326.19     12.95 o 
   0  13  17      140.99      137.55     11.01 o 
   1  13  17       21.30       20.70      8.46 o 
 -11   0  18       28.26       22.79     12.46 o 
 -10   0  18      121.64      142.34     21.80 o 
  -9   0  18       82.64      101.52     19.06 o 
  -8   0  18     1386.94     1251.74     53.42 o 
  -7   0  18      134.65      157.59     19.66 o 
  -6   0  18     2087.39     2040.08     68.34 o 
  -5   0  18      183.86      203.71     29.70 o 
  -4   0  18     3815.60     3700.82     52.05 o 
  -3   0  18      695.45      711.64     17.53 o 
  -2   0  18     2902.53     3068.89     43.26 o 
  -1   0  18      575.18      564.46     12.98 o 
   0   0  18     7467.78     7421.54     89.43 o 
   1   0  18      939.36      909.03     22.38 o 
   2   0  18     3654.68     3586.92     48.91 o 
   3   0  18      557.84      525.65     17.89 o 
   4   0  18      924.66      885.87     30.05 o 
   5   0  18      538.34      530.98     20.88 o 
   6   0  18      707.93      649.54     43.66 o 
 -11   1  18       89.73       90.68     14.66 o 
 -10   1  18        4.41       15.48      8.43 o 
  -9   1  18      250.42      266.35     25.12 o 
  -8   1  18       40.74       47.32     16.26 o 
  -7   1  18     1696.09     1602.49     42.55 o 
  -6   1  18       26.01       36.97      8.07 o 
  -5   1  18     2443.30     2440.49     37.93 o 
  -4   1  18      149.65      153.32      6.46 o 
  -3   1  18     4489.69     4289.11     41.22 o 
  -2   1  18      388.45      390.84      8.87 o 
  -1   1  18     2751.49     2837.57     28.23 o 
   0   1  18      399.40      400.92      8.77 o 
   1   1  18     2545.19     2543.57     30.40 o 
   2   1  18      831.16      810.33     15.33 o 
   3   1  18     3481.26     3532.65     40.68 o 
   4   1  18      816.45      804.83     15.95 o 
   5   1  18      690.95      682.47     22.11 o 
   6   1  18      326.43      320.54     25.36 o 
 -11   2  18        2.22        6.11      6.51 o 
 -10   2  18       63.25       81.40     13.24 o 
  -9   2  18        0.22       -3.06      6.71 o 
  -8   2  18      462.91      439.03     21.98 o 
  -7   2  18        1.42        8.85      9.00 o 
  -6   2  18       18.04       14.82     10.55 o 
  -5   2  18        2.42        9.84      5.46 o 
  -4   2  18     1002.98     1008.10     17.21 o 
  -3   2  18      250.39      239.66      7.13 o 
  -2   2  18     1082.00     1056.83     15.45 o 
  -1   2  18      307.64      299.12      8.17 o 
   0   2  18     1653.66     1585.74     19.97 o 
   1   2  18      292.35      282.22      8.84 o 
   2   2  18      671.70      694.97     18.98 o 
   3   2  18      511.74      505.61     13.65 o 
   4   2  18      308.92      314.24     13.11 o 
   5   2  18      294.27      322.96     11.29 o 
   6   2  18      192.15      177.49     18.86 o 
 -10   3  18       14.45       17.79      7.25 o 
  -9   3  18       15.64       23.96     13.11 o 
  -8   3  18       13.93       23.35      8.57 o 
  -7   3  18       40.33       44.67      9.59 o 
  -6   3  18      617.25      588.41     23.77 o 
  -5   3  18       47.66       55.69      6.36 o 
  -4   3  18        4.18        4.11      2.95 o 
  -3   3  18        5.81       17.13      2.92 o 
  -2   3  18      658.34      637.90     11.45 o 
  -1   3  18        4.01       10.24      3.17 o 
   0   3  18      129.27       91.89      5.08 o 
   1   3  18       20.39       24.21      3.99 o 
   2   3  18       12.50       10.74      3.64 o 
   3   3  18       14.94       16.05      4.89 o 
   4   3  18       31.22       33.03      5.27 o 
   5   3  18       33.16       31.13      5.14 o 
   6   3  18       22.80       25.80     10.51 o 
 -10   4  18      163.53      158.24     16.77 o 
  -9   4  18       40.85       26.78      7.47 o 
  -8   4  18       36.11       29.65     16.18 o 
  -7   4  18       13.75       16.79      7.20 o 
  -6   4  18      731.91      676.76     25.90 o 
  -5   4  18       18.30       19.96      3.10 o 
  -4   4  18      286.72      276.13      8.99 o 
  -3   4  18      107.78      115.28      6.55 o 
  -2   4  18     1696.80     1643.92     21.65 o 
  -1   4  18        8.97       13.60      3.37 o 
   0   4  18      782.45      748.41     13.06 o 
   1   4  18       66.27       69.64      4.88 o 
   2   4  18      630.98      626.49     13.64 o 
   3   4  18       37.81       33.36      5.43 o 
   4   4  18      364.84      369.07     11.79 o 
   5   4  18      457.57      498.00     19.02 o 
   6   4  18       93.66       95.17     10.06 o 
 -10   5  18       76.42       75.16     19.68 o 
  -9   5  18      278.88      268.81     20.13 o 
  -8   5  18       21.68        8.67      6.32 o 
  -7   5  18      682.14      664.88     22.50 o 
  -6   5  18        3.36       12.22      6.96 o 
  -5   5  18     2430.49     2382.03     34.20 o 
  -4   5  18      797.46      779.28     15.88 o 
  -3   5  18      943.71      928.31     13.98 o 
  -2   5  18       29.18       34.42      4.44 o 
  -1   5  18     2591.58     2558.55     30.31 o 
   0   5  18      761.78      716.58     13.97 o 
   1   5  18     2109.50     2138.81     25.55 o 
   2   5  18      348.14      362.26     12.64 o 
   3   5  18     1395.48     1402.48     24.17 o 
   4   5  18      849.53      859.66     19.88 o 
   5   5  18     1106.33     1159.28     38.33 o 
   6   5  18      205.75      212.18     33.96 o 
 -10   6  18      186.85      191.19     18.81 o 
  -9   6  18       45.61       56.19     11.80 o 
  -8   6  18      454.83      457.87     40.93 o 
  -7   6  18        5.01       20.33      8.16 o 
  -6   6  18     1664.88     1733.20     38.12 o 
  -5   6  18      157.52      181.14      8.88 o 
  -4   6  18     1955.96     1922.40     28.63 o 
  -3   6  18      149.90      171.45      5.99 o 
  -2   6  18     4519.29     4409.11     49.68 o 
  -1   6  18      315.82      302.18     10.68 o 
   0   6  18     4187.78     4281.14     45.40 o 
   1   6  18      820.23      827.42     15.74 o 
   2   6  18     2971.27     2976.86     35.76 o 
   3   6  18      374.90      342.18     13.01 o 
   4   6  18     1218.64     1205.63     22.04 o 
   5   6  18      391.57      377.01     21.15 o 
  -9   7  18      445.57      463.96     25.70 o 
  -8   7  18        2.25        9.10     14.38 o 
  -7   7  18      656.56      654.02     28.68 o 
  -6   7  18       36.84       44.81      9.92 o 
  -5   7  18     2566.16     2687.83     45.32 o 
  -4   7  18        5.54       17.48      5.44 o 
  -3   7  18     1569.96     1592.96     27.35 o 
  -2   7  18      192.84      210.23      7.74 o 
  -1   7  18     1316.16     1308.09     19.96 o 
   0   7  18      487.39      491.66     11.91 o 
   1   7  18     1033.67     1001.73     17.81 o 
   2   7  18      363.14      371.00     12.07 o 
   3   7  18     1293.46     1351.78     23.77 o 
   4   7  18      556.77      605.23     30.25 o 
   5   7  18      895.03      845.74     54.86 o 
  -9   8  18       12.66        0.15      8.05 o 
  -8   8  18      131.32      138.74     16.65 o 
  -7   8  18       17.58       18.07      8.78 o 
  -6   8  18      476.58      519.46     25.17 o 
  -5   8  18      368.85      399.67     14.97 o 
  -4   8  18      154.02      156.65     10.53 o 
  -3   8  18      284.07      316.41     13.89 o 
  -2   8  18      761.47      814.96     17.68 o 
  -1   8  18      382.12      402.04     12.33 o 
   0   8  18     1214.78     1267.35     22.38 o 
   1   8  18      136.32      116.68      7.69 o 
   2   8  18      246.05      231.29     12.91 o 
   3   8  18      134.01      118.23      7.36 o 
   4   8  18      275.38      245.91     12.07 o 
   5   8  18       49.05       41.14     19.36 o 
  -8   9  18       33.78        5.45      8.32 o 
  -7   9  18        1.25       -0.30      6.89 o 
  -6   9  18      152.30      131.19      8.19 o 
  -5   9  18        0.17        2.21      5.00 o 
  -4   9  18      442.13      459.03     17.13 o 
  -3   9  18      145.73      176.67     16.10 o 
  -2   9  18       90.53       95.86      7.17 o 
  -1   9  18       36.18       49.42      6.41 o 
   0   9  18       59.23       64.03      9.99 o 
   1   9  18       44.64       43.37      8.15 o 
   2   9  18       55.06       62.66      5.94 o 
   3   9  18       40.73       43.05      6.59 o 
   4   9  18        1.28        0.75      8.50 o 
  -8  10  18      158.80      183.12     19.10 o 
  -7  10  18       86.01       76.90     13.99 o 
  -6  10  18      158.77      158.33      9.73 o 
  -5  10  18        2.73        6.37      7.69 o 
  -4  10  18      412.94      364.86     19.04 o 
  -3  10  18        0.48        2.75      7.31 o 
  -2  10  18      176.88      144.71     10.78 o 
  -1  10  18       44.17       39.46      6.29 o 
   0  10  18      272.74      279.39     10.64 o 
   1  10  18       14.21        7.47      5.05 o 
   2  10  18      172.48      162.18      9.86 o 
   3  10  18      120.86      120.75      8.42 o 
  -7  11  18      125.83      117.76     16.11 o 
  -6  11  18        1.82       -4.10      4.81 o 
  -5  11  18      295.95      302.38     15.20 o 
  -4  11  18        0.86       -0.49      8.71 o 
  -3  11  18      795.62      790.62     29.29 o 
  -2  11  18      105.23      113.74      7.10 o 
  -1  11  18     1031.91     1052.05     22.76 o 
   0  11  18       41.23       27.48      6.15 o 
   1  11  18      940.95      942.05     25.47 o 
   2  11  18      460.80      474.66     15.71 o 
   3  11  18      547.26      564.50     24.93 o 
  -6  12  18      528.11      564.82     23.99 o 
  -5  12  18       22.26       33.40      8.91 o 
  -4  12  18     1128.52     1131.75     35.63 o 
  -3  12  18       85.14       97.06     12.68 o 
  -2  12  18     1074.59     1112.72     20.13 o 
  -1  12  18      331.72      334.39     18.32 o 
   0  12  18      961.86      978.27     26.12 o 
   1  12  18       18.93       14.93      6.47 o 
   2  12  18      997.38     1034.78     23.61 o 
  -4  13  18        7.47        8.64      7.86 o 
  -3  13  18      665.19      735.04     29.65 o 
  -2  13  18      121.10      124.26     17.61 o 
  -1  13  18      191.52      166.65      9.97 o 
   0  13  18      104.79      105.20     10.08 o 
 -10   1  19       27.66       22.06      9.03 o 
  -9   1  19      108.60      110.99     13.66 o 
  -8   1  19        6.81       12.67      7.85 o 
  -7   1  19      168.62      169.29     14.21 o 
  -6   1  19      253.21      210.44     15.09 o 
  -5   1  19      360.16      397.88     20.38 o 
  -4   1  19      481.19      458.72     10.99 o 
  -3   1  19     1408.90     1363.27     18.17 o 
  -2   1  19     1185.90     1068.80     15.78 o 
  -1   1  19     1070.60     1042.22     15.92 o 
   0   1  19      179.82      198.28      7.60 o 
   1   1  19      440.63      449.03     11.26 o 
   2   1  19      201.85      206.36      9.10 o 
   3   1  19     1009.11     1025.97     20.12 o 
   4   1  19      145.76      151.88      8.47 o 
   5   1  19      312.46      298.73     18.04 o 
   6   1  19        0.08      -16.53      9.05 o 
 -10   2  19       39.57       34.16     10.10 o 
  -9   2  19      247.51      242.20     27.98 o 
  -8   2  19        4.00       10.46      7.31 o 
  -7   2  19      351.15      348.76     19.70 o 
  -6   2  19     1505.27     1485.07     40.31 o 
  -5   2  19      642.89      637.63     19.66 o 
  -4   2  19     1842.06     1846.11     26.08 o 
  -3   2  19      723.50      726.98     12.47 o 
  -2   2  19     3182.28     3125.50     34.41 o 
  -1   2  19      726.35      725.23     13.60 o 
   0   2  19     2938.32     2931.58     31.06 o 
   1   2  19      488.48      498.67     14.82 o 
   2   2  19     2440.92     2396.77     33.50 o 
   3   2  19      255.95      252.30     13.16 o 
   4   2  19     1152.41     1120.68     21.37 o 
   5   2  19       95.30       88.51      7.10 o 
   6   2  19      694.58      682.00     31.99 o 
 -10   3  19      131.36      135.13     13.14 o 
  -9   3  19      174.05      175.97     16.44 o 
  -8   3  19      508.44      500.07     23.93 o 
  -7   3  19      283.03      302.89     18.01 o 
  -6   3  19     2467.75     2448.40     56.11 o 
  -5   3  19      839.54      847.02     34.70 o 
  -4   3  19      955.31      928.35     15.94 o 
  -3   3  19     1951.04     1906.25     22.45 o 
  -2   3  19      440.48      451.97     10.30 o 
  -1   3  19     3406.34     3341.54     36.81 o 
   0   3  19      195.24      247.08      7.75 o 
   1   3  19     2704.53     2659.70     32.13 o 
   2   3  19      234.14      242.75      9.75 o 
   3   3  19     1996.96     1913.29     29.70 o 
   4   3  19       60.52       49.29      6.84 o 
   5   3  19     1362.68     1328.53     24.05 o 
   6   3  19        3.29        8.81     11.31 o 
 -10   4  19       81.08       90.28     16.65 o 
  -9   4  19       38.00       47.14      8.85 o 
  -8   4  19      429.41      427.36     22.56 o 
  -7   4  19      217.78      250.86     17.58 o 
  -6   4  19      544.33      611.03     57.46 o 
  -5   4  19      168.39      161.48      6.77 o 
  -4   4  19     1622.60     1718.59     23.86 o 
  -3   4  19     1288.04     1268.09     17.20 o 
  -2   4  19     3002.53     2901.32     36.03 o 
  -1   4  19      829.09      851.58     15.33 o 
   0   4  19     3040.84     2986.91     31.97 o 
   1   4  19      582.71      591.00     13.14 o 
   2   4  19     2404.95     2416.51     33.88 o 
   3   4  19      217.94      220.02     11.26 o 
   4   4  19     1775.95     1764.04     31.06 o 
   5   4  19       42.12       40.65      8.44 o 
   6   4  19      435.47      416.80     45.58 o 
 -10   5  19       13.56       14.98     22.90 o 
  -9   5  19       82.88       77.57     12.85 o 
  -8   5  19       61.66       47.16      8.88 o 
  -7   5  19      256.87      294.34     19.71 o 
  -6   5  19       89.20       76.12     11.24 o 
  -5   5  19      855.29      874.97     17.60 o 
  -4   5  19      538.55      562.64     13.56 o 
  -3   5  19     1468.75     1518.96     20.50 o 
  -2   5  19       30.19       35.76      4.59 o 
  -1   5  19      847.84      851.67     17.15 o 
   0   5  19      146.69      145.11      7.01 o 
   1   5  19      778.81      788.83     14.24 o 
   2   5  19       53.90       56.38      6.16 o 
   3   5  19      235.86      228.31     11.12 o 
   4   5  19      133.06      136.65      9.04 o 
   5   5  19      509.06      499.88     23.73 o 
  -9   6  19       32.25       28.27     10.14 o 
  -8   6  19       45.14       30.68      9.39 o 
  -7   6  19       13.48        7.27      6.67 o 
  -6   6  19      229.37      209.88     13.61 o 
  -5   6  19      302.83      260.74     10.10 o 
  -4   6  19      361.22      370.10     11.23 o 
  -3   6  19        0.50       -0.99      2.20 o 
  -2   6  19        0.38        8.39      3.73 o 
  -1   6  19        1.36        6.80      3.62 o 
   0   6  19      240.54      260.71      9.06 o 
   1   6  19       26.01       27.13      4.75 o 
   2   6  19       48.80       52.19      6.28 o 
   3   6  19       29.21       36.03      7.50 o 
   4   6  19       58.08       56.62      6.01 o 
   5   6  19       85.21       67.63     12.16 o 
  -9   7  19        1.37       11.69      8.51 o 
  -8   7  19       87.23       80.23     25.62 o 
  -7   7  19        6.80       21.18      8.53 o 
  -6   7  19      232.26      222.28     17.82 o 
  -5   7  19      832.73      848.60     21.64 o 
  -4   7  19      382.08      362.99     14.46 o 
  -3   7  19      153.35      131.50      7.38 o 
  -2   7  19      541.57      512.12     12.89 o 
  -1   7  19      613.75      580.53     15.75 o 
   0   7  19       48.09       38.18      4.90 o 
   1   7  19      123.60      105.33      6.87 o 
   2   7  19      160.03      157.39      9.71 o 
   3   7  19      321.10      313.31     12.84 o 
   4   7  19        0.05        7.07     10.76 o 
   5   7  19      145.08      156.29     22.82 o 
  -9   8  19      108.76      113.85     16.39 o 
  -8   8  19       16.84        2.73      8.15 o 
  -7   8  19      355.63      334.76     55.23 o 
  -6   8  19       98.83       97.04     13.47 o 
  -5   8  19      475.76      437.58     15.74 o 
  -4   8  19      848.49      832.26     22.89 o 
  -3   8  19      379.04      365.70     10.18 o 
  -2   8  19     1033.92     1017.53     18.80 o 
  -1   8  19      643.87      642.92     13.84 o 
   0   8  19     1025.43     1034.73     20.25 o 
   1   8  19      159.86      146.64      9.97 o 
   2   8  19     1323.44     1341.25     32.29 o 
   3   8  19       88.34       83.40      6.75 o 
   4   8  19      623.84      630.47     17.79 o 
  -8   9  19      247.40      265.89     21.53 o 
  -7   9  19      193.44      223.87     19.59 o 
  -6   9  19      349.27      318.65     38.12 o 
  -5   9  19      553.04      593.50     21.89 o 
  -4   9  19      834.80      838.11     31.64 o 
  -3   9  19     1028.45     1001.63     31.90 o 
  -2   9  19      459.42      428.43     13.30 o 
  -1   9  19     2171.96     2221.47     35.64 o 
   0   9  19      163.26      144.97      9.34 o 
   1   9  19     1388.33     1316.32     26.92 o 
   2   9  19      364.39      363.56     11.24 o 
   3   9  19     1148.77     1224.81     34.86 o 
   4   9  19       37.39       32.11     19.81 o 
  -7  10  19      124.52      141.77     17.22 o 
  -6  10  19      393.27      420.93     17.08 o 
  -5  10  19      401.62      392.61     16.26 o 
  -4  10  19      860.91      832.69     33.13 o 
  -3  10  19      157.70      163.62     14.10 o 
  -2  10  19      946.52     1005.09     21.07 o 
  -1  10  19      187.70      176.65      9.91 o 
   0  10  19     1199.09     1220.38     25.46 o 
   1  10  19      144.97      148.55      9.54 o 
   2  10  19      648.34      642.53     20.98 o 
   3  10  19       43.23       47.03      6.98 o 
  -6  11  19       16.52       21.98      5.86 o 
  -5  11  19      382.47      449.27     24.34 o 
  -4  11  19       14.41       17.52     11.51 o 
  -3  11  19      563.98      618.85     26.08 o 
  -2  11  19       40.45       41.90      5.31 o 
  -1  11  19      512.93      587.99     25.00 o 
   0  11  19       58.45       61.76      7.43 o 
   1  11  19      538.70      572.89     19.94 o 
   2  11  19       18.98       10.46      5.58 o 
  -5  12  19       29.25       27.86     11.46 o 
  -4  12  19       39.39       46.99     10.09 o 
  -3  12  19       33.05       33.67      9.26 o 
  -2  12  19       46.23       50.48      6.60 o 
  -1  12  19       53.34       67.93     10.15 o 
   0  12  19        2.43       -3.31      5.59 o 
   1  12  19       30.94       26.39      7.26 o 
  -3  13  19        4.51       10.19      8.58 o 
  -2  13  19      240.74      233.89     14.71 o 
 -10   0  20       16.82       23.78     12.80 o 
  -9   0  20      885.78      845.72     46.13 o 
  -8   0  20      537.33      441.98     32.07 o 
  -7   0  20     1153.47     1103.51     49.81 o 
  -6   0  20       15.43       29.52     11.91 o 
  -5   0  20     2401.02     2413.68     54.78 o 
  -4   0  20        0.15        8.00      3.67 o 
  -3   0  20     2263.11     2287.72     38.76 o 
  -2   0  20      158.47      133.56      8.78 o 
  -1   0  20     3845.86     3720.46     69.54 o 
   0   0  20      365.99      326.46     13.75 o 
   1   0  20     4657.55     4572.97     68.21 o 
   2   0  20      659.15      633.72     24.88 o 
   3   0  20      935.06      884.60     29.95 o 
   4   0  20      339.57      314.10     52.04 o 
   5   0  20      833.40      820.58     27.00 o 
   6   0  20      242.52      270.20     31.88 o 
 -10   1  20      286.90      322.05     21.00 o 
  -9   1  20       52.53       44.52     10.50 o 
  -8   1  20       32.89       52.77     10.93 o 
  -7   1  20        7.31       17.93      7.50 o 
  -6   1  20     1445.91     1370.47     53.34 o 
  -5   1  20       57.98       63.71     14.89 o 
  -4   1  20     1596.33     1593.88     19.82 o 
  -3   1  20       17.52       25.27      3.62 o 
  -2   1  20     5508.86     5283.96     52.46 o 
  -1   1  20      247.01      245.86      8.96 o 
   0   1  20     2532.34     2525.05     30.78 o 
   1   1  20      446.25      418.11     11.62 o 
   2   1  20     1501.15     1452.09     24.72 o 
   3   1  20      417.85      412.60     29.33 o 
   4   1  20     1526.67     1512.82     28.77 o 
   5   1  20      297.46      299.15     11.73 o 
   6   1  20      481.14      479.68     42.05 o 
 -10   2  20        0.13       -9.23      6.90 o 
  -9   2  20      198.29      198.90     22.53 o 
  -8   2  20       84.67       93.90     12.61 o 
  -7   2  20      335.04      351.09     19.57 o 
  -6   2  20        3.14        3.20      7.03 o 
  -5   2  20      478.93      494.96     15.38 o 
  -4   2  20       12.16       17.26      3.79 o 
  -3   2  20      712.21      710.39     13.05 o 
  -2   2  20       10.54       16.03      3.52 o 
  -1   2  20     1020.10     1005.84     16.75 o 
   0   2  20      220.60      212.13      8.14 o 
   1   2  20     1521.59     1580.51     23.13 o 
   2   2  20       72.12       63.41      6.45 o 
   3   2  20      813.16      826.61     30.43 o 
   4   2  20       49.52       29.79      6.51 o 
   5   2  20      357.16      380.70     12.80 o 
 -10   3  20        1.37        7.09      6.56 o 
  -9   3  20        7.70       13.71      8.46 o 
  -8   3  20       78.43       74.43     12.02 o 
  -7   3  20        0.34        0.54      6.66 o 
  -6   3  20      239.54      234.43     16.27 o 
  -5   3  20      171.93      145.42     10.64 o 
  -4   3  20       18.38       24.57      4.55 o 
  -3   3  20       54.38       51.82      4.13 o 
  -2   3  20       31.82       48.77      5.01 o 
  -1   3  20       10.13        4.84      3.20 o 
   0   3  20        0.06        5.71      3.15 o 
   1   3  20      160.63      184.25      7.91 o 
   2   3  20        0.25        1.81      4.10 o 
   3   3  20       92.01      106.38     10.21 o 
   4   3  20        0.39        1.90      4.91 o 
   5   3  20       11.06       14.78      5.01 o 
 -10   4  20        1.26       11.80     13.72 o 
  -9   4  20       18.09       14.02      8.42 o 
  -8   4  20       37.59       20.23      9.04 o 
  -7   4  20       95.14       83.66     12.32 o 
  -6   4  20       60.87       50.68     10.00 o 
  -5   4  20      326.25      296.84      9.13 o 
  -4   4  20      208.19      192.41      7.75 o 
  -3   4  20      877.23      863.37     14.61 o 
  -2   4  20      225.34      212.79      8.48 o 
  -1   4  20      785.49      780.18     14.81 o 
   0   4  20       69.33       68.62      5.51 o 
   1   4  20      783.49      773.56     15.58 o 
   2   4  20      255.70      248.78     10.42 o 
   3   4  20      734.62      791.27     20.24 o 
   4   4  20        2.11        7.00      5.47 o 
   5   4  20      121.68      126.47     11.64 o 
 -10   5  20       35.01       36.66     11.48 o 
  -9   5  20       20.48       15.30      8.44 o 
  -8   5  20      520.42      542.79     21.48 o 
  -7   5  20        1.62       -3.48      5.97 o 
  -6   5  20     1008.56     1001.55     33.48 o 
  -5   5  20        2.84        5.14      3.57 o 
  -4   5  20     3313.16     3276.06     41.18 o 
  -3   5  20       80.42       88.96      5.24 o 
  -2   5  20     2307.06     2256.30     30.76 o 
  -1   5  20       35.64       34.45      5.38 o 
   0   5  20     2190.26     2145.38     28.13 o 
   1   5  20       58.26       56.96      6.52 o 
   2   5  20     1181.00     1131.02     28.33 o 
   3   5  20      388.24      378.50     14.20 o 
   4   5  20      197.61      176.16     10.09 o 
   5   5  20       22.04        4.28      9.07 o 
  -9   6  20      335.98      341.59     23.34 o 
  -8   6  20        0.09        2.83      8.20 o 
  -7   6  20     1068.61     1086.80     41.31 o 
  -6   6  20       35.28       23.72      6.92 o 
  -5   6  20      444.41      460.67     13.48 o 
  -4   6  20        0.28        7.12      3.82 o 
  -3   6  20     1978.58     1973.24     27.12 o 
  -2   6  20      224.48      238.65      9.19 o 
  -1   6  20     3000.08     3004.48     35.42 o 
   0   6  20       86.72       69.76      5.84 o 
   1   6  20     2755.23     2850.90     35.16 o 
   2   6  20      535.81      543.70     14.89 o 
   3   6  20     1761.55     1725.07     36.21 o 
   4   6  20      359.09      377.17     16.07 o 
   5   6  20      536.29      542.87     25.49 o 
  -9   7  20        3.96       10.63     11.30 o 
  -8   7  20      391.42      392.76     24.13 o 
  -7   7  20       48.58       31.52     17.17 o 
  -6   7  20      173.96      173.99     16.45 o 
  -5   7  20        3.97        9.95      4.98 o 
  -4   7  20     2096.97     2125.08     68.50 o 
  -3   7  20       95.94      101.68      7.35 o 
  -2   7  20     2351.45     2363.29     32.34 o 
  -1   7  20      280.08      280.55      9.50 o 
   0   7  20     1362.94     1326.80     27.15 o 
   1   7  20      247.66      247.49     13.42 o 
   2   7  20     1108.15     1107.39     24.24 o 
   3   7  20      255.14      256.02     17.95 o 
   4   7  20      569.39      588.71     20.89 o 
  -8   8  20       16.35       24.63      9.85 o 
  -7   8  20      384.60      407.85     27.49 o 
  -6   8  20       31.79       30.03      9.57 o 
  -5   8  20      525.34      550.37     39.48 o 
  -4   8  20      205.18      225.56     14.94 o 
  -3   8  20      337.84      375.45     19.65 o 
  -2   8  20      159.13      163.97      9.04 o 
  -1   8  20      399.88      380.31     16.05 o 
   0   8  20      295.50      328.51     12.93 o 
   1   8  20      993.59     1053.83     21.29 o 
   2   8  20      131.71      138.04      9.57 o 
   3   8  20      501.49      494.30     13.77 o 
   4   8  20       46.84       28.91     10.37 o 
  -8   9  20       31.12       34.19     11.00 o 
  -7   9  20      255.94      207.08     19.44 o 
  -6   9  20       18.54       26.85      9.27 o 
  -5   9  20       61.78       55.79      7.69 o 
  -4   9  20      136.65      150.92     13.06 o 
  -3   9  20      117.11      108.33     12.17 o 
  -2   9  20       22.75       22.98      5.50 o 
  -1   9  20        0.42        3.13      4.72 o 
   0   9  20       11.94       18.88      5.71 o 
   1   9  20        0.53       -3.26      6.46 o 
   2   9  20       20.94       24.43      5.11 o 
   3   9  20        4.75        8.66      5.36 o 
  -7  10  20       57.81       37.54     11.50 o 
  -6  10  20      107.96       88.15     14.35 o 
  -5  10  20      106.74       86.98     10.63 o 
  -4  10  20       18.29       12.48      7.36 o 
  -3  10  20      257.88      225.70     20.32 o 
  -2  10  20       62.65       65.91      6.76 o 
  -1  10  20      284.65      244.77     18.07 o 
   0  10  20       67.48       71.69      7.95 o 
   1  10  20      217.46      185.44     10.42 o 
   2  10  20       59.84       66.43      8.00 o 
  -6  11  20      548.00      556.72     17.29 o 
  -5  11  20       48.18       22.68     15.60 o 
  -4  11  20      532.20      518.37     23.57 o 
  -3  11  20       74.93       59.72     22.99 o 
  -2  11  20      892.09      867.66     17.69 o 
  -1  11  20       90.62       91.17      7.35 o 
   0  11  20      813.07      814.73     22.36 o 
   1  11  20       50.88       40.52      8.04 o 
  -4  12  20       19.76       35.66      9.54 o 
  -3  12  20      837.05      861.49     31.81 o 
  -2  12  20       14.59       22.07      6.43 o 
  -1  12  20     1137.50     1126.09     21.95 o 
   0  12  20      333.98      342.98     15.97 o 
 -10   1  21       18.81       16.26      9.09 o 
  -9   1  21       81.22       71.97     12.26 o 
  -8   1  21      432.84      441.24     23.03 o 
  -7   1  21      206.09      199.75     23.48 o 
  -6   1  21      101.96      103.46     23.70 o 
  -5   1  21      413.96      411.28     14.29 o 
  -4   1  21       32.43       41.17      3.51 o 
  -3   1  21      452.94      416.59     10.09 o 
  -2   1  21      319.39      335.66      9.34 o 
  -1   1  21      291.36      288.61     14.55 o 
   0   1  21      433.28      440.71     15.12 o 
   1   1  21      474.69      506.01     13.52 o 
   2   1  21      224.65      202.19      9.65 o 
   3   1  21       92.83       83.79      8.25 o 
   4   1  21      334.25      345.89     13.77 o 
   5   1  21       15.66        8.26      5.28 o 
 -10   2  21       19.91       18.36     12.81 o 
  -9   2  21       28.08       18.10      8.53 o 
  -8   2  21      858.02      842.94     50.40 o 
  -7   2  21      130.12      140.58     14.29 o 
  -6   2  21      404.59      383.76     19.87 o 
  -5   2  21      977.23      956.87     22.21 o 
  -4   2  21     1064.46     1012.64     18.33 o 
  -3   2  21     1099.18     1101.49     17.25 o 
  -2   2  21      566.58      595.83     13.72 o 
  -1   2  21     1101.06     1103.07     18.08 o 
   0   2  21      909.94      901.59     16.66 o 
   1   2  21     2432.74     2357.40     30.54 o 
   2   2  21      333.85      343.92     12.16 o 
   3   2  21     1366.50     1313.13     27.17 o 
   4   2  21       92.91       87.02      8.40 o 
   5   2  21      924.07      934.57     28.21 o 
 -10   3  21       10.28       28.32      7.82 o 
  -9   3  21      174.26      178.20     31.64 o 
  -8   3  21      180.78      186.11     16.60 o 
  -7   3  21      282.21      269.59     17.99 o 
  -6   3  21      697.77      750.15     70.49 o 
  -5   3  21      556.60      543.07     19.10 o 
  -4   3  21     1809.81     1829.78     27.08 o 
  -3   3  21     1270.36     1240.92     21.11 o 
  -2   3  21     2458.88     2391.48     32.13 o 
  -1   3  21     1606.02     1589.99     22.81 o 
   0   3  21     2731.15     2758.67     33.58 o 
   1   3  21     1103.54     1131.35     19.46 o 
   2   3  21     2402.85     2423.84     46.68 o 
   3   3  21      237.57      241.80     12.05 o 
   4   3  21     1011.98      966.64     30.68 o 
   5   3  21      193.48      189.54     13.30 o 
  -9   4  21       59.14       70.79     10.38 o 
  -8   4  21      206.10      201.15     17.44 o 
  -7   4  21      386.78      434.67     22.99 o 
  -6   4  21      245.77      239.09     28.86 o 
  -5   4  21      668.36      749.98     15.51 o 
  -4   4  21      267.53      276.46      9.82 o 
  -3   4  21     1029.97     1066.38     16.87 o 
  -2   4  21      526.27      498.70     12.80 o 
  -1   4  21     1352.12     1358.47     20.93 o 
   0   4  21      571.46      570.61     13.14 o 
   1   4  21     1233.36     1200.26     20.27 o 
   2   4  21      372.63      363.33     12.51 o 
   3   4  21     2269.46     2240.26     37.85 o 
   4   4  21      206.20      199.59     14.48 o 
   5   4  21     1446.91     1584.80     44.20 o 
  -9   5  21       69.27       79.71     13.64 o 
  -8   5  21      232.64      224.02     15.43 o 
  -7   5  21      126.43      139.71     16.11 o 
  -6   5  21      257.03      262.08     17.78 o 
  -5   5  21      583.50      600.91     19.27 o 
  -4   5  21      187.62      191.96      8.76 o 
  -3   5  21      342.54      356.26     12.59 o 
  -2   5  21      860.98      870.78     17.30 o 
  -1   5  21      232.73      236.65      8.78 o 
   0   5  21      644.18      673.55     14.55 o 
   1   5  21       77.31       89.93      6.67 o 
   2   5  21      578.25      605.05     15.85 o 
   3   5  21      195.01      212.60     11.64 o 
   4   5  21        9.42        9.17      5.58 o 
  -9   6  21        7.28       10.71      8.86 o 
  -8   6  21       27.89       20.85     11.75 o 
  -7   6  21        2.17        9.92      8.18 o 
  -6   6  21       29.08       35.90      7.68 o 
  -5   6  21      371.09      376.78     16.91 o 
  -4   6  21      139.80      114.06      7.24 o 
  -3   6  21       15.74       23.52      4.16 o 
  -2   6  21        1.48       10.91      4.24 o 
  -1   6  21      105.60      110.68      6.65 o 
   0   6  21       13.35       10.34      5.30 o 
   1   6  21        5.46        0.40      4.49 o 
   2   6  21       21.39       21.28      5.39 o 
   3   6  21       22.67       27.20      7.43 o 
   4   6  21        9.77       19.97      5.31 o 
  -8   7  21       13.64        1.32      7.57 o 
  -7   7  21      323.47      269.45     20.53 o 
  -6   7  21        9.25       11.93      8.39 o 
  -5   7  21      167.07      158.51     10.19 o 
  -4   7  21      112.53       84.16     15.04 o 
  -3   7  21      315.48      297.84      9.71 o 
  -2   7  21        7.15       13.42      5.11 o 
  -1   7  21      118.02      109.06      6.81 o 
   0   7  21      411.16      398.55     11.58 o 
   1   7  21      182.14      158.91      8.29 o 
   2   7  21      189.84      184.21     10.83 o 
   3   7  21        9.18        7.09      5.67 o 
   4   7  21      147.45      113.82      9.21 o 
  -8   8  21      264.38      254.07     21.62 o 
  -7   8  21      445.68      450.02     33.53 o 
  -6   8  21      745.06      694.25     30.27 o 
  -5   8  21       81.79       79.35      8.31 o 
  -4   8  21      591.34      519.40     21.72 o 
  -3   8  21      508.15      485.45     21.58 o 
  -2   8  21      493.11      483.94     14.37 o 
  -1   8  21      324.94      339.71     10.73 o 
   0   8  21     1063.44     1091.74     21.52 o 
   1   8  21      885.03      892.29     22.04 o 
   2   8  21      213.72      195.56     11.17 o 
   3   8  21      609.67      620.61     15.63 o 
  -7   9  21      119.95      124.55     36.68 o 
  -6   9  21      323.76      358.20     22.86 o 
  -5   9  21      229.00      228.69     14.48 o 
  -4   9  21      569.78      582.51     23.49 o 
  -3   9  21      528.83      478.69     34.14 o 
  -2   9  21      990.14     1031.14     21.71 o 
  -1   9  21      686.90      706.44     18.60 o 
   0   9  21     1034.47     1070.34     23.78 o 
   1   9  21      325.41      323.47     13.69 o 
   2   9  21      835.39      790.65     18.23 o 
  -6  10  21      254.18      255.83     20.87 o 
  -5  10  21      433.76      471.10     20.61 o 
  -4  10  21      308.93      303.94     19.70 o 
  -3  10  21      916.67      949.57     32.22 o 
  -2  10  21      402.22      416.51     17.70 o 
  -1  10  21      604.95      622.00     17.56 o 
   0  10  21      106.12       91.53      8.47 o 
   1  10  21      764.64      806.15     20.39 o 
  -5  11  21       28.55       16.21      8.78 o 
  -4  11  21      244.76      266.14     34.24 o 
  -3  11  21        8.21       14.07      7.82 o 
  -2  11  21      277.66      269.09     13.91 o 
  -1  11  21       30.29       28.69      5.82 o 
   0  11  21      768.14      889.70     23.83 o 
 -10   0  22       31.45        4.73     11.96 o 
  -9   0  22       20.71       15.73     12.67 o 
  -8   0  22      814.74      832.01     44.69 o 
  -7   0  22       58.83       60.97     15.20 o 
  -6   0  22     1090.74     1061.48     48.18 o 
  -5   0  22       31.81       24.78      8.10 o 
  -4   0  22     4513.44     4362.44     62.68 o 
  -3   0  22       26.62       29.03      5.78 o 
  -2   0  22     1833.75     1877.07     45.33 o 
  -1   0  22       85.54       96.81     10.76 o 
   0   0  22     2491.81     2491.94     44.68 o 
   1   0  22      320.61      323.24     14.92 o 
   2   0  22     3426.48     3622.38     74.57 o 
   3   0  22      207.61      222.90     17.01 o 
   4   0  22     1311.11     1338.58     39.13 o 
   5   0  22       71.09       60.61     13.78 o 
 -10   1  22      200.89      148.03     16.64 o 
  -9   1  22      153.63      118.74     14.48 o 
  -8   1  22        0.11        2.66      7.73 o 
  -7   1  22      388.93      376.88     20.93 o 
  -6   1  22       10.98        6.34      7.04 o 
  -5   1  22      903.52      925.46     22.33 o 
  -4   1  22       26.62       26.63      3.42 o 
  -3   1  22     2071.45     2083.09     26.42 o 
  -2   1  22       40.26       40.28      4.96 o 
  -1   1  22     2706.06     2663.40     39.85 o 
   0   1  22       65.37       54.16      5.53 o 
   1   1  22     1724.34     1697.92     27.66 o 
   2   1  22       82.57       75.94      7.28 o 
   3   1  22     1301.11     1303.17     27.55 o 
   4   1  22      128.08      171.01     11.30 o 
 -10   2  22       30.41       26.52     14.87 o 
  -9   2  22        0.43        6.48      7.61 o 
  -8   2  22      768.73      763.96     30.81 o 
  -7   2  22       15.35        5.07     11.94 o 
  -6   2  22      342.02      387.55     20.42 o 
  -5   2  22       35.28       32.47      6.11 o 
  -4   2  22     1100.13     1131.36     20.05 o 
  -3   2  22        6.24        1.96      3.28 o 
  -2   2  22      651.61      681.56     15.60 o 
  -1   2  22       87.36       91.39      7.57 o 
   0   2  22      622.82      627.86     14.18 o 
   1   2  22      143.40      176.33     13.48 o 
   2   2  22      543.78      530.22     15.14 o 
   3   2  22       29.03       27.36      7.26 o 
   4   2  22      296.02      283.94     13.06 o 
  -9   3  22        2.14       11.10      8.13 o 
  -8   3  22       30.31       15.11     10.68 o 
  -7   3  22       10.07        4.73      6.92 o 
  -6   3  22        1.58        4.14      6.49 o 
  -5   3  22        3.82        5.37      5.45 o 
  -4   3  22        0.45        4.88      3.70 o 
  -3   3  22        0.60        0.37      3.17 o 
  -2   3  22       15.25       10.30      4.73 o 
  -1   3  22       11.75       19.50      4.30 o 
   0   3  22        0.27        9.60      4.30 o 
   1   3  22        1.18       -1.61      3.80 o 
   2   3  22      196.99      229.86     10.61 o 
   3   3  22        0.19        4.74      5.43 o 
   4   3  22        0.46        0.29      6.72 o 
  -9   4  22        5.67       -0.84      5.96 o 
  -8   4  22       98.15       88.45     13.32 o 
  -7   4  22      185.61      189.21     16.80 o 
  -6   4  22      305.18      274.72     22.65 o 
  -5   4  22      170.29      164.48      8.47 o 
  -4   4  22      342.16      357.91     11.26 o 
  -3   4  22        0.99        6.96      3.62 o 
  -2   4  22      572.45      573.39     13.97 o 
  -1   4  22       92.91      102.89      9.03 o 
   0   4  22      416.34      407.41     15.14 o 
   1   4  22       84.84       78.83      6.58 o 
   2   4  22      117.06       99.58      7.89 o 
   3   4  22       29.66       35.64      7.06 o 
   4   4  22      247.28      230.79     14.43 o 
  -9   5  22      103.73      107.65     15.54 o 
  -8   5  22      185.58      175.24     14.21 o 
  -7   5  22      291.49      286.88     16.45 o 
  -6   5  22      193.89      167.13     27.09 o 
  -5   5  22     1044.56     1059.44     20.80 o 
  -4   5  22       31.04       33.51      5.18 o 
  -3   5  22     1516.45     1482.49     24.66 o 
  -2   5  22       24.95       31.09      4.91 o 
  -1   5  22     1887.28     1919.94     26.73 o 
   0   5  22       65.49       68.37      6.68 o 
   1   5  22     1723.86     1735.98     26.01 o 
   2   5  22       28.83       37.90      6.62 o 
   3   5  22      623.65      598.13     19.66 o 
   4   5  22      120.96       96.32     10.23 o 
  -9   6  22       16.83        9.31      9.14 o 
  -8   6  22      168.40      164.51     27.87 o 
  -7   6  22        7.44        4.14      7.68 o 
  -6   6  22     1693.58     1714.94     42.16 o 
  -5   6  22       43.26       27.42      9.39 o 
  -4   6  22     1276.66     1246.96     28.35 o 
  -3   6  22       15.09       20.27      4.24 o 
  -2   6  22     1147.43     1087.35     20.16 o 
  -1   6  22       31.48       33.00      5.01 o 
   0   6  22     1529.66     1548.12     23.96 o 
   1   6  22      143.99      115.59      8.28 o 
   2   6  22     1203.23     1201.11     23.36 o 
   3   6  22       63.52       67.15      9.31 o 
  -8   7  22        0.28        8.75      8.44 o 
  -7   7  22      189.62      233.13     21.23 o 
  -6   7  22      107.00      131.68     22.00 o 
  -5   7  22      941.42     1005.89     24.39 o 
  -4   7  22       22.21       18.87      7.33 o 
  -3   7  22     1832.44     1848.59     28.43 o 
  -2   7  22       43.71       54.93      7.06 o 
  -1   7  22     2364.44     2465.14     32.09 o 
   0   7  22      108.18      103.85      7.18 o 
   1   7  22     1245.34     1224.40     26.34 o 
   2   7  22       49.46       40.75      7.21 o 
   3   7  22     1029.82     1053.97     24.26 o 
  -7   8  22       34.55       33.57     11.28 o 
  -6   8  22      667.31      654.50     29.90 o 
  -5   8  22       24.28       20.54      6.01 o 
  -4   8  22      359.00      345.89     38.58 o 
  -3   8  22       33.36       52.49     12.33 o 
  -2   8  22      582.82      659.04     17.04 o 
  -1   8  22       57.97       52.82      5.75 o 
   0   8  22      543.05      595.62     15.92 o 
   1   8  22       55.93       57.14      8.92 o 
   2   8  22      386.37      402.45     15.31 o 
  -7   9  22       18.21       23.57     10.26 o 
  -6   9  22       79.64       92.35     17.17 o 
  -5   9  22        1.10        0.11      5.93 o 
  -4   9  22       75.83       58.46     10.99 o 
  -3   9  22       14.42       11.95      8.82 o 
  -2   9  22       17.58       12.03      5.25 o 
  -1   9  22       52.72       59.41      8.31 o 
   0   9  22       12.13        5.51      6.26 o 
   1   9  22        3.34        6.12      5.66 o 
   2   9  22       14.58       14.84      5.54 o 
  -6  10  22       39.34       30.94     10.92 o 
  -5  10  22      123.34      122.57     29.48 o 
  -4  10  22      163.29      148.55     15.90 o 
  -3  10  22       32.44       34.95      9.40 o 
  -2  10  22      120.59      101.46      7.81 o 
  -1  10  22       24.23       20.98      6.08 o 
   0  10  22      254.54      271.99     12.83 o 
   1  10  22        5.87        9.76      5.45 o 
  -4  11  22       70.28       51.84     10.14 o 
  -3  11  22      374.79      353.72     20.66 o 
  -2  11  22       51.37       75.49     10.20 o 
  -1  11  22      477.56      463.28     13.99 o 
  -9   1  23        0.34       -1.02      7.29 o 
  -8   1  23       36.56       30.52      9.70 o 
  -7   1  23       25.14       39.11      9.67 o 
  -6   1  23       93.49       93.26     12.38 o 
  -5   1  23       37.14       53.62     11.22 o 
  -4   1  23       90.28      111.23      5.36 o 
  -3   1  23      217.32      220.24      8.12 o 
  -2   1  23      264.92      257.08      9.81 o 
  -1   1  23      609.57      569.16     16.41 o 
   0   1  23       87.23       73.37      6.27 o 
   1   1  23      256.59      249.31      9.79 o 
   2   1  23      155.38      147.24      9.11 o 
   3   1  23      327.56      314.22     13.87 o 
   4   1  23       76.59       71.65      8.50 o 
  -9   2  23       79.41       99.94     14.18 o 
  -8   2  23       14.79       26.58      8.95 o 
  -7   2  23      366.90      333.88     20.13 o 
  -6   2  23       47.81       68.96     11.12 o 
  -5   2  23     1030.05      980.12     23.48 o 
  -4   2  23      645.69      655.22     14.90 o 
  -3   2  23     1199.01     1190.90     22.09 o 
  -2   2  23      823.00      835.87     17.28 o 
  -1   2  23     1533.83     1536.14     29.53 o 
   0   2  23      846.31      828.78     17.74 o 
   1   2  23      197.47      174.45      8.62 o 
   2   2  23      897.67      870.05     19.71 o 
   3   2  23      244.47      262.71     13.02 o 
   4   2  23      567.26      565.48     17.75 o 
  -9   3  23      109.44      110.92     17.65 o 
  -8   3  23      153.29      166.43     16.36 o 
  -7   3  23      354.26      399.98     22.34 o 
  -6   3  23     1061.74     1066.83     35.41 o 
  -5   3  23      398.19      440.06     18.02 o 
  -4   3  23      944.97      949.08     20.89 o 
  -3   3  23      654.82      676.11     17.87 o 
  -2   3  23     1479.66     1433.72     27.63 o 
  -1   3  23     1786.98     1814.53     31.60 o 
   0   3  23     1047.49     1070.22     21.13 o 
   1   3  23     2268.84     2300.20     31.19 o 
   2   3  23      932.82      977.41     21.05 o 
   3   3  23     1170.07     1192.93     26.44 o 
   4   3  23      271.40      258.99     12.61 o 
  -9   4  23      154.72      123.92     13.08 o 
  -8   4  23      127.84      114.99     23.83 o 
  -7   4  23      186.12      179.87     26.47 o 
  -6   4  23      311.86      354.73     20.57 o 
  -5   4  23      790.61      792.43     17.26 o 
  -4   4  23      889.72      962.41     19.09 o 
  -3   4  23      925.42      922.11     17.56 o 
  -2   4  23     1084.66     1077.68     20.15 o 
  -1   4  23      533.53      549.37     13.32 o 
   0   4  23     1176.64     1180.19     22.44 o 
   1   4  23      503.69      511.67     13.54 o 
   2   4  23      237.62      189.20     10.07 o 
   3   4  23      311.36      322.43     14.23 o 
  -8   5  23      114.52      142.45     28.54 o 
  -7   5  23      110.23      112.19     11.83 o 
  -6   5  23        1.95        9.59      7.53 o 
  -5   5  23       90.71      111.19      7.12 o 
  -4   5  23      132.84      121.55      8.70 o 
  -3   5  23      507.77      512.98     12.71 o 
  -2   5  23      243.82      258.32     10.13 o 
  -1   5  23      516.54      540.20     13.20 o 
   0   5  23      254.37      261.20     10.88 o 
   1   5  23      815.91      840.11     17.53 o 
   2   5  23       75.35       78.87      7.72 o 
   3   5  23      528.89      529.03     17.66 o 
  -8   6  23        4.18        8.39      8.42 o 
  -7   6  23       20.96       26.20     10.12 o 
  -6   6  23        1.26        1.63      5.43 o 
  -5   6  23        7.74        4.63      4.09 o 
  -4   6  23      154.05      134.74     10.27 o 
  -3   6  23        2.51        1.27      3.51 o 
  -2   6  23       11.14        8.20      4.41 o 
  -1   6  23       12.44        1.89      3.96 o 
   0   6  23        8.18        3.14      4.66 o 
   1   6  23        1.22       -2.96      4.58 o 
   2   6  23        1.10       11.57      5.34 o 
   3   6  23       60.14       65.97      8.28 o 
  -8   7  23       52.41       60.91     13.06 o 
  -7   7  23      272.51      275.03     21.36 o 
  -6   7  23      202.62      189.35     17.76 o 
  -5   7  23        1.62        1.88      6.59 o 
  -4   7  23      122.18       89.21     10.67 o 
  -3   7  23       15.36        6.96      6.07 o 
  -2   7  23      527.54      538.85     14.31 o 
  -1   7  23      140.37      137.84      9.13 o 
   0   7  23       77.49       72.99      6.65 o 
   1   7  23      135.13      111.09     14.95 o 
   2   7  23       28.07       18.69      6.25 o 
  -7   8  23      232.96      212.28     19.68 o 
  -6   8  23      109.85      130.18     16.13 o 
  -5   8  23      530.39      519.02     20.08 o 
  -4   8  23      146.81      150.25     13.59 o 
  -3   8  23      714.21      688.64     26.87 o 
  -2   8  23      335.76      301.11     15.80 o 
  -1   8  23      567.79      551.84     13.93 o 
   0   8  23      315.38      316.31     11.97 o 
   1   8  23      337.10      357.11     16.67 o 
   2   8  23      399.99      384.82     15.19 o 
  -6   9  23      341.81      349.53     42.37 o 
  -5   9  23      190.90      222.99     14.36 o 
  -4   9  23      730.28      761.97     31.43 o 
  -3   9  23      169.37      151.11     14.29 o 
  -2   9  23      358.14      351.77     14.14 o 
  -1   9  23      818.28      816.53     20.46 o 
   0   9  23      369.07      348.90     21.54 o 
   1   9  23      670.37      653.59     22.10 o 
  -5  10  23      188.14      215.56     14.91 o 
  -4  10  23      398.30      455.16     27.20 o 
  -3  10  23      634.77      666.61     27.13 o 
  -2  10  23     1009.99     1154.84     24.69 o 
  -1  10  23      373.50      417.18     20.53 o 
  -9   0  24      100.82      100.61     19.64 o 
  -8   0  24        7.40       20.86     12.27 o 
  -7   0  24      565.75      594.23     37.87 o 
  -6   0  24        5.93        6.36      9.66 o 
  -5   0  24     1367.94     1437.62     63.78 o 
  -4   0  24       21.72        7.91      4.94 o 
  -3   0  24     2061.57     2108.14     40.12 o 
  -2   0  24       19.26       19.21      8.00 o 
  -1   0  24     3884.72     3776.62     79.99 o 
   0   0  24       14.70       30.19      7.57 o 
   1   0  24     2522.88     2500.74     47.01 o 
   2   0  24       16.35       25.08      7.77 o 
   3   0  24     1568.42     1571.48     44.91 o 
  -9   1  24       65.32       67.49     12.47 o 
  -8   1  24      229.01      234.71     18.58 o 
  -7   1  24       84.06       76.51     20.63 o 
  -6   1  24     1132.33     1129.93     36.38 o 
  -5   1  24       16.00       14.53      5.87 o 
  -4   1  24      593.10      655.72     11.99 o 
  -3   1  24       20.62       21.19      4.67 o 
  -2   1  24     1454.23     1467.94     27.26 o 
  -1   1  24       52.89       59.20      7.28 o 
   0   1  24     1816.17     1790.73     26.52 o 
   1   1  24       18.78       19.27      4.92 o 
   2   1  24     1152.89     1140.14     23.27 o 
   3   1  24       18.95       28.39      7.02 o 
  -9   2  24       18.53       20.59      9.71 o 
  -8   2  24        7.38        1.89      7.58 o 
  -7   2  24       72.83       79.55     12.31 o 
  -6   2  24       12.52       12.14     13.66 o 
  -5   2  24      354.47      353.92     14.37 o 
  -4   2  24        8.92        9.08      6.19 o 
  -3   2  24      523.88      548.90     13.56 o 
  -2   2  24        0.14        4.42      4.02 o 
  -1   2  24      380.05      408.23     14.34 o 
   0   2  24      228.63      258.97     14.63 o 
   1   2  24      315.16      298.83     10.81 o 
   2   2  24        1.95        4.41      4.93 o 
   3   2  24      390.02      391.96     15.65 o 
  -9   3  24       34.59       33.58     14.38 o 
  -8   3  24        2.80        1.43      7.18 o 
  -7   3  24        0.24        3.70      6.79 o 
  -6   3  24        7.19       14.02      7.60 o 
  -5   3  24        1.96        6.96      5.70 o 
  -4   3  24        0.73        4.68      4.01 o 
  -3   3  24       80.22       69.84      7.34 o 
  -2   3  24        2.28       10.27      5.07 o 
  -1   3  24      178.99      166.85     10.09 o 
   0   3  24       36.28       48.63      6.51 o 
   1   3  24      114.36      113.08      7.67 o 
   2   3  24        0.60       11.82      5.41 o 
   3   3  24        3.92        9.40      8.17 o 
  -8   4  24       33.22       21.33      9.39 o 
  -7   4  24       47.66       60.33     12.51 o 
  -6   4  24       12.95       -1.38      6.54 o 
  -5   4  24      126.09      140.10     24.11 o 
  -4   4  24      218.85      206.35     14.02 o 
  -3   4  24      265.01      242.34      9.41 o 
  -2   4  24       34.63       30.73      5.31 o 
  -1   4  24      340.28      324.19     11.70 o 
   0   4  24       73.33       71.95      7.07 o 
   1   4  24      171.10      140.06      8.15 o 
   2   4  24      126.23      123.87      8.99 o 
   3   4  24      348.51      334.37     14.71 o 
  -8   5  24      151.74      145.38     21.91 o 
  -7   5  24      105.76       71.58     10.30 o 
  -6   5  24      279.61      326.63     31.11 o 
  -5   5  24        1.85        6.42      4.07 o 
  -4   5  24      444.08      455.86     14.99 o 
  -3   5  24       92.89       94.75      6.46 o 
  -2   5  24     1071.07     1064.89     20.57 o 
  -1   5  24        0.21        2.80      4.08 o 
   0   5  24     1208.11     1241.66     23.65 o 
   1   5  24        0.27       -0.78      4.35 o 
   2   5  24     1831.41     1919.39     35.57 o 
  -8   6  24        2.80        4.88      9.87 o 
  -7   6  24      610.11      674.93     35.79 o 
  -6   6  24       11.70       13.71      6.61 o 
  -5   6  24     1053.83     1065.98     27.91 o 
  -4   6  24       57.96       48.39      7.61 o 
  -3   6  24     1779.16     1799.03     26.57 o 
  -2   6  24        0.22        4.43      4.22 o 
  -1   6  24     1597.50     1630.54     29.07 o 
   0   6  24        5.46       -1.59      4.60 o 
   1   6  24     1682.80     1745.10     32.79 o 
   2   6  24        7.37       14.28      5.70 o 
  -7   7  24       10.39        7.87      8.82 o 
  -6   7  24      260.52      250.21     21.90 o 
  -5   7  24        9.87        9.21      6.20 o 
  -4   7  24      727.77      788.86     26.93 o 
  -3   7  24        3.19       11.22      9.73 o 
  -2   7  24     1157.16     1197.01     22.15 o 
  -1   7  24        2.12        0.83      4.09 o 
   0   7  24     1085.96     1128.79     22.68 o 
   1   7  24        0.86       -3.00      5.54 o 
  -6   8  24        0.63      -11.01      8.96 o 
  -5   8  24      231.83      234.83     14.37 o 
  -4   8  24        0.90        4.34      6.90 o 
  -3   8  24      638.48      703.86     61.79 o 
  -2   8  24        2.41        2.01      4.54 o 
  -1   8  24      239.26      262.35     11.54 o 
   0   8  24       12.16        7.66      5.05 o 
   1   8  24      424.39      421.50     18.27 o 
  -5   9  24      116.38      123.51     11.52 o 
  -4   9  24      101.64      129.20     13.24 o 
  -3   9  24      135.88      135.96     14.01 o 
  -2   9  24        7.77        4.01      5.26 o 
  -1   9  24       41.16       31.77      6.89 o 
   0   9  24       21.00       28.96      9.73 o 
  -8   1  25       10.53        4.37      7.70 o 
  -7   1  25      145.61      143.69     15.17 o 
  -6   1  25      164.85      152.59     14.96 o 
  -5   1  25      266.71      260.95     12.94 o 
  -4   1  25       99.11      113.23      5.52 o 
  -3   1  25      484.04      467.53     12.67 o 
  -2   1  25      166.26      172.37      9.84 o 
  -1   1  25       18.55       21.39      6.00 o 
   0   1  25      297.47      333.24     11.34 o 
   1   1  25      246.07      256.84     10.36 o 
   2   1  25      175.22      182.88     10.36 o 
   3   1  25      186.30      190.46     11.88 o 
  -8   2  25      260.23      256.07     19.67 o 
  -7   2  25       20.72       58.88     11.47 o 
  -6   2  25      254.26      288.56     19.01 o 
  -5   2  25      155.15      155.95     13.78 o 
  -4   2  25      694.70      698.34     15.90 o 
  -3   2  25      485.12      506.73     13.31 o 
  -2   2  25      652.60      640.66     17.48 o 
  -1   2  25      608.00      639.91     20.14 o 
   0   2  25     1382.87     1436.66     25.87 o 
   1   2  25      560.58      519.46     23.25 o 
   2   2  25      423.32      389.63     13.97 o 
  -8   3  25        2.99       -9.63      9.79 o 
  -7   3  25      870.89      908.04     34.25 o 
  -6   3  25      231.68      256.95     30.21 o 
  -5   3  25      676.73      666.44     20.00 o 
  -4   3  25      297.37      328.65     12.53 o 
  -3   3  25      824.20      801.57     16.78 o 
  -2   3  25      417.50      417.29     12.83 o 
  -1   3  25      648.34      663.35     18.63 o 
   0   3  25      337.42      282.24     11.67 o 
   1   3  25      856.74      897.55     18.61 o 
   2   3  25     1037.43     1048.72     26.86 o 
  -8   4  25      308.03      338.56     22.28 o 
  -7   4  25       47.74       47.77     11.29 o 
  -6   4  25      295.09      315.25     23.92 o 
  -5   4  25      303.17      325.45     16.30 o 
  -4   4  25     1007.32     1075.70     23.39 o 
  -3   4  25      782.84      845.24     17.21 o 
  -2   4  25      949.99      960.12     19.69 o 
  -1   4  25      832.86      802.51     18.47 o 
   0   4  25      643.48      650.23     17.01 o 
   1   4  25      411.18      404.90     12.76 o 
   2   4  25      419.36      436.40     14.76 o 
  -7   5  25       80.49       86.78     16.61 o 
  -6   5  25      271.88      275.63     16.37 o 
  -5   5  25      185.67      195.69     17.26 o 
  -4   5  25       62.67       66.93      7.59 o 
  -3   5  25       71.87       86.89      6.41 o 
  -2   5  25      274.79      293.59     11.10 o 
  -1   5  25      211.49      229.32     12.58 o 
   0   5  25      169.04      183.32      9.90 o 
   1   5  25       96.05       90.08      7.34 o 
   2   5  25      571.67      603.41     17.17 o 
  -7   6  25        3.85        4.54     11.39 o 
  -6   6  25        1.68       13.28      8.15 o 
  -5   6  25       45.32       37.28      6.95 o 
  -4   6  25       22.47       20.46      6.46 o 
  -3   6  25       34.60       41.97      7.02 o 
  -2   6  25        1.20        6.45      5.80 o 
  -1   6  25       40.25       44.17      7.05 o 
   0   6  25        2.04       12.37      5.33 o 
   1   6  25       80.13       92.00     10.81 o 
  -6   7  25        0.82        1.99      9.95 o 
  -5   7  25      250.41      235.37     13.57 o 
  -4   7  25        0.74       -1.30      6.43 o 
  -3   7  25      241.64      231.39     13.77 o 
  -2   7  25        0.20        5.82      4.74 o 
  -1   7  25      234.57      241.23     10.02 o 
   0   7  25       26.93       23.38      5.67 o 
  -5   8  25       57.40       64.20     21.83 o 
  -4   8  25      197.33      188.18     14.60 o 
  -3   8  25      234.93      260.71     24.83 o 
  -2   8  25      265.16      253.50     11.44 o 
  -1   8  25      229.04      214.97     11.31 o 
  -3   9  25      536.58      508.25     23.75 o 
  -8   0  26      289.88      335.24     30.10 o 
  -7   0  26       79.93       61.41     16.31 o 
  -6   0  26      247.44      333.69     28.40 o 
  -5   0  26      183.08      162.00     15.82 o 
  -4   0  26     1038.17     1081.91     23.50 o 
  -3   0  26      246.79      279.36     19.35 o 
  -2   0  26     1003.58      954.01     31.11 o 
  -1   0  26       46.90       43.96      9.94 o 
   0   0  26     1421.77     1387.52     33.21 o 
   1   0  26        1.08       -0.76      6.60 o 
   2   0  26     1094.80     1132.83     30.54 o 
  -8   1  26       24.78       12.89      9.02 o 
  -7   1  26      395.39      415.43     31.48 o 
  -6   1  26      114.98      100.48     15.42 o 
  -5   1  26      693.37      734.61     21.11 o 
  -4   1  26       83.25       86.64      6.64 o 
  -3   1  26     1954.10     1997.73     32.60 o 
  -2   1  26        6.12        6.62      5.08 o 
  -1   1  26      868.43      909.66     22.25 o 
   0   1  26       47.32       51.65      6.40 o 
   1   1  26     1181.96     1169.24     21.72 o 
   2   1  26        0.06       -0.49      5.59 o 
  -8   2  26      106.60      116.74     15.30 o 
  -7   2  26        1.75        5.95      7.53 o 
  -6   2  26       24.10       29.93     11.01 o 
  -5   2  26        2.49        4.54      5.41 o 
  -4   2  26      277.74      293.39     11.81 o 
  -3   2  26       31.91       25.36      7.00 o 
  -2   2  26      626.86      660.65     18.16 o 
  -1   2  26      181.23      178.29     10.72 o 
   0   2  26      577.36      610.36     19.03 o 
   1   2  26        1.07        3.09      4.85 o 
   2   2  26      448.35      466.73     15.37 o 
  -8   3  26       34.67       23.92      9.82 o 
  -7   3  26       30.75       22.59      8.90 o 
  -6   3  26       28.60       32.66      9.97 o 
  -5   3  26       13.60       18.53      7.01 o 
  -4   3  26        8.72        6.85      5.20 o 
  -3   3  26        0.59        2.99      4.54 o 
  -2   3  26       87.57       93.31      8.27 o 
  -1   3  26       20.25       29.62      6.95 o 
   0   3  26      173.89      192.24     10.25 o 
   1   3  26       20.11       21.96      5.34 o 
  -7   4  26        6.65        3.41      7.38 o 
  -6   4  26       37.44       35.27     10.05 o 
  -5   4  26      124.34      105.95     14.09 o 
  -4   4  26      178.55      173.14     10.08 o 
  -3   4  26        9.34       10.92      4.42 o 
  -2   4  26      318.23      309.26     12.86 o 
  -1   4  26       33.08       18.76      6.23 o 
   0   4  26      722.07      772.34     18.88 o 
   1   4  26        5.25        4.22      4.79 o 
  -7   5  26      211.39      236.25     16.17 o 
  -6   5  26      192.94      179.03     13.93 o 
  -5   5  26      560.23      555.43     49.89 o 
  -4   5  26       42.32       34.55      9.05 o 
  -3   5  26      534.49      527.98     13.31 o 
  -2   5  26      129.41      123.71      8.27 o 
  -1   5  26      910.88      900.40     19.98 o 
   0   5  26       31.62       41.14      6.49 o 
   1   5  26      754.01      755.36     17.48 o 
  -6   6  26      386.70      477.88     36.87 o 
  -5   6  26      150.53      158.95     23.58 o 
  -4   6  26     1081.26     1171.77     28.66 o 
  -3   6  26       91.65       84.41      8.61 o 
  -2   6  26     1186.10     1197.11     22.57 o 
  -1   6  26       48.74       45.01      6.59 o 
   0   6  26     1089.61     1067.48     22.54 o 
  -5   7  26      656.06      717.53     22.34 o 
  -4   7  26       37.86       37.61      8.71 o 
  -3   7  26      563.04      643.14     22.03 o 
  -2   7  26       16.07        8.74      6.55 o 
  -1   7  26     1051.39     1119.17     22.56 o 
  -3   8  26        5.17       14.43      7.96 o 
  -7   1  27        0.95       19.84      8.26 o 
  -6   1  27      143.29      156.07     15.70 o 
  -5   1  27        1.00        2.29      5.21 o 
  -4   1  27      233.87      234.31     10.54 o 
  -3   1  27      118.89      156.50      9.20 o 
  -2   1  27      701.15      769.21     19.98 o 
  -1   1  27       93.09       95.97      9.05 o 
   0   1  27      123.77      126.30      8.77 o 
   1   1  27       90.72       85.97      7.43 o 
  -7   2  27      166.32      163.85     16.83 o 
  -6   2  27       25.07       46.58     13.80 o 
  -5   2  27      452.74      441.79     16.81 o 
  -4   2  27       82.68      104.87      8.04 o 
  -3   2  27      290.29      276.55     11.54 o 
  -2   2  27      132.51      142.21     10.41 o 
  -1   2  27     1158.53     1190.95     26.27 o 
   0   2  27      437.76      434.91     15.69 o 
   1   2  27      704.69      728.15     17.23 o 
  -7   3  27       64.65       73.64     12.49 o 
  -6   3  27      674.24      689.90     33.44 o 
  -5   3  27      181.91      238.77     15.56 o 
  -4   3  27      747.30      762.56     19.27 o 
  -3   3  27      183.55      174.18     10.34 o 
  -2   3  27     1056.29     1050.82     23.48 o 
  -1   3  27      207.36      193.99     11.38 o 
   0   3  27      595.58      579.62     16.66 o 
  -6   4  27        1.69        4.31      7.65 o 
  -5   4  27      276.15      307.64     30.93 o 
  -4   4  27       93.95       94.59      8.31 o 
  -3   4  27      713.44      762.46     16.52 o 
  -2   4  27      233.72      258.35     12.17 o 
  -1   4  27      597.30      621.56     19.21 o 
   0   4  27      797.85      859.68     24.14 o 
  -6   5  27      124.95      101.22     20.88 o 
  -5   5  27      120.52      125.27     16.09 o 
  -4   5  27      184.71      200.01     11.19 o 
  -3   5  27       83.12       69.90      8.32 o 
  -2   5  27      157.29      169.83     10.30 o 
  -1   5  27      167.23      189.09     10.29 o 
   0   5  27      218.71      251.63     27.68 o 
  -5   6  27       13.16       14.71     12.62 o 
  -4   6  27      148.59      144.95     11.01 o 
  -3   6  27        0.00        5.25      5.97 o 
  -2   6  27       54.71       50.38      6.35 o 
  -1   6  27        3.59        3.19      5.45 o 
  -6   0  28      138.76      152.30     21.84 o 
  -5   0  28     1075.30     1172.16     49.58 o 
  -4   0  28       39.35       27.33     15.36 o 
  -3   0  28       65.80       54.56      9.75 o 
  -2   0  28      127.03      129.07     25.94 o 
  -1   0  28      989.18     1004.97     34.16 o 
   0   0  28       25.68       24.24     11.34 o 
  -6   1  28      317.58      313.09     24.69 o 
  -5   1  28       82.44       81.75      9.32 o 
  -4   1  28      437.17      460.48     15.48 o 
  -3   1  28        4.84       -0.71      4.82 o 
  -2   1  28     1262.91     1316.24     27.18 o 
  -1   1  28       52.77       54.51      7.92 o 
   0   1  28      835.45      830.01     18.34 o 
  -6   2  28       26.42       13.05     10.64 o 
  -5   2  28      336.25      354.85     18.65 o 
  -4   2  28       24.38       26.89      5.86 o 
  -3   2  28      261.68      305.24     16.48 o 
  -2   2  28      386.15      444.79     19.96 o 
  -1   2  28      391.19      397.22     15.48 o 
   0   2  28        2.83        9.74      6.64 o 
  -6   3  28       16.20       25.79     10.59 o 
  -5   3  28        5.21        9.09      8.46 o 
  -4   3  28       18.45       27.84      6.15 o 
  -3   3  28       71.86       61.92      6.90 o 
  -2   3  28        7.14        9.90      5.77 o 
  -1   3  28        0.42       -1.16      5.73 o 
  -5   4  28      115.38      121.73     15.33 o 
  -4   4  28      146.59      139.59      9.66 o 
  -3   4  28      182.64      186.66      9.98 o 
  -2   4  28       26.91       29.72      6.63 o 
  -1   4  28      141.19      132.99     12.02 o 
  -4   5  28      412.28      450.36     32.40 o 
  -3   5  28      104.40       89.39      9.11 o 
  -2   5  28      438.07      406.23     17.04 o 
  -5   1  29       95.97      105.58     12.32 o 
  -4   1  29        3.17       15.78     10.68 o 
  -3   1  29      424.14      469.81     14.77 o 
  -2   1  29       51.04       67.81     11.66 o 
  -4   2  29      716.76      747.25     20.63 o 
  -3   2  29       19.93       20.21      5.84 o 
  -2   2  29      242.63      210.67     11.53 o 
  -4   3  29       82.35      112.99     12.37 o 
  -3   3  29      766.81      768.55     18.26 o 
                                                 
